# Supplementary material for: Genome-Wide Identification and Characterization of Chemosensory Gene Families in the Mayfly Parafronurus youi (Ephemeroptera: Heptageniidae)
Source: Genes (Basel). 2026 May 4;17(5):549. doi: 10.3390/genes17050549 (PMC13205551; doi:10.3390/genes17050549)
Supplement: Supplementary file 1 [file genes-17-00549-s001.zip]

Archive with 8 entries (8 files):
- Table S1.xlsx
- Table S2.xlsx
- Table S3.pdf
- Table S4.pdf
- Table S5.pdf
- Table S6.pdf
- Table S7.pdf
- Table S8.pdf
