# Supplementary material for: Genome-Wide Identification and Characterization of Chemosensory Gene Families in the Mayfly Parafronurus youi (Ephemeroptera: Heptageniidae)
Source: Genes (Basel). 2026 May 4;17(5):549. doi: 10.3390/genes17050549 (PMC13205551; doi:10.3390/genes17050549)
Supplement: Supplementary file 1 [file genes-17-00549-s001.zip › Table S1.xlsx]

## Sheet: Nucleotide sequence
Table S1. Nucleotide sequences of identified chemosensory genes.
Nucleotide name	Nucleotide sequence
PyouOBP1	ATGGAATTCCATTCAAGTCGTTTAATTTTGTTGGTGCTTAGCTTTACTGCATTGCTGGTCCCTTCTCTTGCAACCAATAACAcaACTGCTGCAGCGGAAGAAGATGACGTAGCAATGGCAATGAGATTCGTCTCAGAATGTAAAACAGAGCTTAAACTTTCAgatgCTGATGTAGCAGCTTTACAAAAGAAAGCTCCATTCAATCCAAAAACAAAgtgTCTGGTGCGATGTGTAGCGGTGAAGTTCGAGTTGGTGGAGAACGGCAAGATCAACGAAAAGGAAGTCATGGAATGGATTGAGGAAGAAAAAGTGGACAATGCTACACTCGCAGATCTAGAACAGAAAATGTATAACACTTGCAAATCTGCATTTTCATCAGGCAGTGATGAATGTGACAAA…
PyouOBP2	ATGTTTCGCTCTTTGGTCTTGTTGTTTACGATATTTTTTGCTGTGCTTTTCGCGGTACCCTTGGACTTGGATGAGGATATGACAGATGcaactttcatttttatgattGGTTTTAGTATGGGAGAGTGTAAGAGTGAACTCAAACTTAAGAAAGGTGACTTGGTGTCGCTATTTAAAGACGATGAAACTAAGATGCCAGAAAATGTAAAGtgcTTCATCAAGTGCACCATGGAGGGTATAGGTTTGTTTAAGAATGGAAAACTCATGGAAAAAAAAGCACTCAAATGGATAGAGAAAGATCGTAAGGAGAACGCAACGCTCGCAGATCAAGAGATGATGGTTTTCAACGCGTGCAAAGATATCAGCAGCAAAGACAAGTGTGGTACCGAGGCAAAGGTT…
PyouOBP3	ATGTTGCGAGCTGCTCTCACTCTTATCTTGGTCGTAGCTACAGCAGCTGTATTACAGTCTCGTAGCAAAGAAGAATGGTTGGAAATCACCAAAATGGCTTCAGAACAATGTACTGAAGAGTTTCAGATTTCAGATGgCAATCTCACAGAATTCTTAGAAAGTTCAAATGATAACAAAAAGAAGtGCCTCGTTGTTAATTGTTTTGATGAAAAAATCTTTGGACCATTCAAAGACCTTGCTGAATGGCACGCCAAAGTTGAGGCTTTCGTTGATGACTTTTATCGTGACCACGAAGAAACCAAGGCACAAATGTTAGAGGTGTACAATAAgtgcaaaaataaaaCTGGCGTAGATGACTGCGATACCATGCTACAGGTGACTGCTTGCAGCAGACAAAGT…
PyouOBP4	ATGGCGCGATTCGTACTTCTCACCTTGGCTTTTATTATAGCTCTCGTTGCAGCGGACGCCCAGCAGTTGCATACTACCGAGGAATGGAAAAAATTAATGGATAAGGCATCTGAAAAATGCAAAGCAGAGTTCAGTATCACTGAAGATAAGTTGGTCGATTATTTAGTTAAATCATCAATTGGAGTCGACACGAAGTGCCGGGTGGTTCGCTGTTACGATTCTTCTCTTCTTGGATCGTTCACCACATTAGACGAGTGGAAAGCCAAAGTAACGGCCTTCGTACATGATTTCTATTCTGATAAAAATGGattgaaaagtaaaatgttgaaaattgaCTCACTCTGCAAGGATGAGAAAGGTAGTGACGATTGCAATACCATGTGGCAGATAACCAAGTGC…
PyouOBP5	ATGACAGCGAGGTTGGCCACTCTCTTACTACTCACCTCTCTCACCTATCAGatggTGATTGGACAGCAGAAACCAAAAGAAATATCACAATGCCAAACAGAACTCGGATTAACTGATAcCGAGGTTGAAAGTTTAGGACGTACTGAAAAACCTTACAGCACAAAGATTCAGTGTTTCCTGAAATGCCTCGGGGAAAAGTTTGGAATCttcaAAGATGGTAATCTAGTAGAGGCAAAGATCCTGGCTGATATAAAAGATAACGCTAAGATCAACCCTGGTAACTTTGAGAAGGAAATGAAAGTGTACAATGATTGCAAGGACAAGAGTGGTAAAGATGCTTGTGAGACTGCAGGCAATATTTACAAGTGTGTCATCGCAGCTACCAAAGGCTGGataaaa…
PyouOBP6	ATGAAACAAAGCACGACGAATATTGTAGTGTTATGTTTTCTGCTCGTCGCTGTTGCTTCGGCAGCGGAGGATTGCAAAGCTAAAATGCAAGAGTTCACGGCCAAATGTAGGGTAGAACTGTCGCTCTCTGATGATGACCTCGCAGCATTGGCTAGAAACCCACCTTACCCTGCGCGTACCAAGTGTTTTTTGAAATGCATTACTGAAAAGTTTGGAAtcTTTAGAGATAATAAACTGGACGAGGCTGCAGTAAAGAAAATGATTGATGAAGTGGTCAAAAATAATCCTGCACGTGTTGAGAAAGCAATCACAATTCTAAATCAATGCAAAGTTATCAGTGAAAAAGATCCATGTGAAACCGCtagtaaaatgtatatttgtgCAATTAATGGTGCAAAA…
PyouOBP7	ATGAGAGCCAACTTGTGTGCGTATTTTGCGTTGGCAACGTGTCTCTTCGTCGTAGTGGCAGCAGGGGGTAAGCGACCTGGAGATGATTTAGAGCGTGATCtctctattataaaaaaatgtaatgcttCTTCACCAGTTAGTAAGGaAATCATGAATTCTGTGCTGATTAATAGAATCCTGTTGGATCAAAATCACTATGGATTCAAGtgtttccTTCACTGTATTTACGTCGAGTACGGATGGATGGATCGTCGTGGTGATTTCTTACTGGACTTGATCAAGGACTTCTTACGAGGAACTCGTCTACCTAACCGCACCGTGCGCAAGCTCATAAATGTTTGCACGGACTCACCGAGCAAGGATCGATGTGAACGCGCTTATGATTATACGCAATGTTTC…
PyouOBP8	ATGGAGGCAACGAGTTACGTATTTGTTATCGTCTCTGTCATTACTTTGACTCAGGCTCATCTTCTCGGTGAACCTGAATTAAAAGAGTGCAAGGCTCAGTTTCCTATTGaaaaagAAAAcatcataaatttaatgatgAGAGGTTCATTGTTAGATGAGAAAAATGAAAATGCTCGTTGTTTCTTGCAATGCTATATGCAAAATGCTGAAAAAATGTTGGACTCAAGTGGTAAATTCGACGTGGCAATGGCTAAGCAAAATTTGGCCCAGACTGGAAAACCAATGTTTGGACCTCCTGGAACACCAACTCCTGCTCAGAGTGTTATCGATGCAGCAATAGATCAGTGTTCATCAATGAgtgGTGATGGAAAATGTATGACCAACTACAAAATTTGGACG…
PyouOBP9	ATGGAGACCATGAGATGTATTCTTGCCATCCTCAGCACTGCTTTACTTGTACAGgCAGGCCCACCTGACTTGCCAAATATGAAGGAAATCACAGAGTGTCGATCAACGTTTCCAATCGACGATTcAAATATGATGAACATGCTATCGAAGGGAGTTCTTCTTGATGAAAGCAATGAAAACGCCAGATGTTTTGTTCAATGCTGTATGGAAAAAGCTGAAAAAGtgttGAATGCAACTGGTACCTATGATGTAGCACTAGCTAAGAAGAATACTGCTACTAACGCAAAATGTTTATTTGGACCCCCTGGTACTCCCATACctgcacaaaatattattgatgtaGCAATCGATGAATGTGCAAAAACTTCTGGTACAGGAAAATGTATgacaaattacaaa…
PyouOBP10	ATGGATCGTCGATTTGCTCTGTTAGCCTATTTGGCTATTTTTGTTGGGATCGCAGCTGGCCAATCCTCTTGCAATACGAGATCTTtaagggcAATTGAGACATGTTGTCCAAATCTAcctaaaattctgaaaaatgaATCGTTCGTCGCATGCAGAGAGGTATATCAAACAACTCAGGAGCAATACGCAGCAGCTGAAAATAAGACAAACGCAAATGGCACCCAACCTTCAAGAAGAGGCGGTGGATTTtGTATTATGCAATGCGTGTTAGAAAAGCAACAACTTttgggTTCTGATGGTGGCccagattttaaaaaaattgaagataGTTTCAAGGCTATCGCTAAAAGTAACGAGTGGATCGGCGTCATTGAAAATTCATGTAGTACTTGCAAGAAA…
PyouCSP1	atGAAAACTATTGCAGTGTTTGCTATGCTTTGCCTTGTTGGTGTTTTTGCAGCACCACAGGGACTTTACTCTatcaaatatgataatattaactTGGATCACGTGTTGAAGAGTGACCGTTTGCTTTATCTTTATGTTAAATGTCTGCTTGATCAAGGGATTTGTTCTCCTGATGCAAATGAATTGAAACaAAACCTTCCTGATGCCTTACATACTATGTGTACCAGATGCTCCGAGACTCAGAAAACAGGTTCATATAAAGTAATCTCTTACCTTATCAAGAACAGACCTCAATGGTGGACACCTCTAGAGAGTAAATACGACCCTACTGGATCTTACCTTGCCAAACACCCTGAGCTCTCGGTCTAA
PyouCSP2	ATGCATAAGATTCAGATTGTGTTGTTTATTTCTATTGCTGCATTAGCTTTGGTATTTGCAGCACCTCAAAGTGGAGGTAATAGAAAATATACGGATAAATATGATCATATTGATGttgattcaattttaaaaaatgatagaaTTTTGACAAGTTATGTGAAATGTATGTTAGATCTAGGACCATGTACTGCTGAGGGTCGTCAACTTAAAACTGATCTTCCTGACGCCCTCGAAACTGATTGTGCAAAATGTAGTCCTAGTCAGAAGATGATTGTTCGTAAGGCATCTCGTCACTTGTCCGTACATCGTCCTGCAGATTGGAAGAAACTTACTGACAAGTACGATCCTCAGGCAACTTACAAACaacaatttgaaaaattcctTAAGTCTGATTCATAA
PyouCSP3	ATGCAGACTTCAGTAGTGTTGTTCTCCGCCCTTGCTTTTTTGTTAACAGTGGCTGTAGCCCTGCCAGCAGATGAGAAGTATACTAATAAGTACGACTCCGTCAACTTAGATGAAATTCTGGCTAGTGAACGTCTGctcaataattatttcaaatgtcTTATGGATAGAGGAAGATGTACTCCTGATGCATCTGAACTTAAACGCCACTTACCCGATGCCCTGGAGACCGATTGCTCTAAATGCACAGAAAAACAAAAGGAAGGAACAAAGAAAGTGATCGATCATCTAAGACTCAAAAAACCCGACTTGTGGAAGGAGCTGCAAGGAAAATATGACCCAAAGAATATTTACATTACCAAGTATCCAGAATTAGCTCGTTGA
PyouCSP4	ATGAGAACTTTATACGTATTTGCCTTGATCTGCGCTTTAGCCGCTGTAGCTGCCGCAGAAACTTACACCACCAAGTGGGATGGCATCGATCTGGACCAAATCTTGAAGAGTGATCGTCTTCTTCAAAACTACTTCAAGTGTCTTATGGAACGTGGAAGTTGCACTCCTGATGGCTCTGATcttaaaaGAATCCTGCCTGATGCCCTGGACAACGACTGCAATAAATGTTCCGATGTTCAGAAGGACGGTTCTACCAAGGTGATCAGACATTTACGTAAGAACAAGCCTGACTGGTGGTCCGAGCTCCAAGCCAAATACGACCCAAATGGCGTTTACATTGCAAGACACCCCGAATTTTGA
PyouCSP5	ATGCAGACTGTTCTCGTGTTCCTGTCTTGTGCATGCTTTGTAGTGCTAGCTTTACCTCAGAAAGAAGAGGATTCAACATATACTACAAAATGGGATGGAATTGATCTGGATCAAATTTTAGTTAGTGACAGACTGCTTAAGAATTATCATAATTGTCTCATGGATCGAGGAAGCTGTACTCCAGATGTATCGGAACTTAAGAGAAACTTGCCAGACGCTCTAAAAACTGATTGCTCGAAATGCAGCGCAAAACAAAAAGAAGGTTCCGACAAAGTGATTCGTTTCCTTATTAAGAACAAGGCAGATGCTTGGAAGGAACTTCAAGCAAAATATGATCCTGAGGGAACTTATATCGCAAAGAATCCTCAACTTATGATGATGGCGATggatcaaaaataa
PyouCSP6	ATGCAGAAATCTATAGTTGCGATGTCGATGGCCGCGACCCTGCTGGCTTGCGCCATGTTGGTTCTCGCTGCTGAAGATGCTACCACAGAGGCAGCAGCTACCAAAGCAGCCAAGGTTGCTCCAGATCCAGCTGAACCCACAGGAGTTGCACCAAGCTCTATCTCAGACAGTGCTCTGCAAAACGCCATCAAGGACCGTCGCTACCTCATGCACCAAATCAAGTGTACGCTTGGAGAGGGACCTTGTGATTCAGTCGGGCGTAAGCTCAAGGCTCTTGCCCCATTGGTGATGAAGAACATTTGCTACCAGTGCACACCAACAGAGAAACGTCAAATCCAGATGGTAGCTTCTCACATTCAGCGTACCTTCCCCAAGGAATGGTCCAAGATTGTACGTCAA…
PyouCSP7	ATGGTGGAGTGTCTGAGCGCGATGGTGCTCGTGTCAGCTGCCGCTGTATCCAGTCTCTTTCTTGCAACAGCCGCGTTCTTCCGTGGCTTTACAGACCCTACACCTGTACGTAGGTCCACACAGACTCCGCGGCCTTTCAAGGCCTCCACGGAGCGTCCAACTGCCGCGCTTGGCTTGCGGCTTCACAATGTGGTTGATCCCTTGGACGAAGAGGCTTCAAGTCAAACCCTGAGTAGTCACTCGAGCAGTGACTCTCCGACATTCGGCTCAACAAGTCATCATCATGATTCATCCCTCTTCCCAGCTCGATTCGATAACATCGATCTCGAGCGCATCCTCAGTAATCGACGTCTGGTGCGCAATTATGTGGGCTGCATGGTGAACACCAAGCCCTGCACT…
PyouCSP8	ATGACTCGTGTGTCGATCCTCGTCACTCTCGCCGTCCTCATTGTCGCGGTAAACGCAGCACCACCCGCAGAGAAATACACCAATAAGTTTGACAATGTAGATCTCGATAGAATCCTCAGTAATGGAAGAATTCTTACTAATTACATCAAGTGCCTGATGAATGAGGGACCTTGTACATCAGAAGGACGTGAACTGAAGAGGACGCTGCCTGATGCTCTCAACTCCGACTGCTCCAAGTGCAATGAGCAACAGAAGGCCGCAGCAGAGAAGGTCATCAAGTTCCTCATGAAGAACAGACCCAATGACTGGCGACGACTTGAGACCAAGTACGACCCTAGTGGTGCTTATCGCAAGAGGTTCGAGAGTGCTCGTGCCGCTGGTACTGTTTAA
PyouCSP9	ATGCACACACTTCAAGTCGCCGTGTTGTTGCTCGCGATCTGCTCTCTCAATCTCGCACAGGTTGTCAATGAGGCGGAGTTGAGGGACCAAAATCTCGTGCGTAGGCGCTTGGACTGCGTGCTTGACAAGGCACCGTGTGACAATGTTGGAAGGATGATCAAAGCTGCGTTGCCTGAAGTATTAAACCGTGGATGTCGTAAATGTACACGCACACAAAAGGCAGGCGCCAGGCGTCTCATGATGTTTACTCAACAGAATTACCCTGCAGAGTGGGCACAGATACAAGCAAAGTACCGAGGTTAA
PyouCSP10	ATGAGCACCACAGCTACCGCGGCACTGCACCTCGCTCTGGTGTTGCAGATTTCTCTGGTGTCCCCGTGCATTCGCTTATCGCCGAGCATCGAGGCAAAGATCGCTGGCCTCGCCCGCCTCGTGACCACCACTGCGGCTCCAAGCACCGCAAACCTCAGCAGTTCTGCAAGCTCCGAGCAGAACATCGTGTTTCAAGCAAGGGTAGGAGACAGAGGAGAGGAGAACTCGGTGAACATTCGCAGTGCGGTCACCAAAACAACGAGATCACCGACTACGTCTCCTTTCATGTACACCAATCGCTACGACTTCGTAGCCATAGAGCAGGTGCTGACGTCACCTAGGCTCATGAGGAATTTCCACGAGTGCATGATGGGAAGAGGACCGTGTACGAGTGAGGGG…
PyouCSP11	ATGAAGGCAATCTCAGCTCTGGCTCTCCTCGCAGCCGTGGTCGTCGCGGTCGCAATGCCTCGCGCTCAAGACAAGTACTCGGACAAATACGACAACTTAAATATTGAACAGATTTTAGCAAGTGATAGacttcttaataattattttaattgtttaatggAAAGAGGACCATGTACTCCTGACGGATCAGAACTCAAATCTGTTCTTCCCGATGCCCTGGAGAGCGGTTGCAGCAAGTGCAATCCTCGTCAGAAAGACGCTACTGAGAAGGTCCTCCGTCACTTGATTGAACACAAGGCCTCTCAGTGGGAGGAACTGCAGACCAAGTACGACCCCAGCGGTGTGTACCGTCGTCGTTACCAGAGTCTTGCTCAGGAGAAGGGTGTCAAAGTCTGA
PyouCSP12	ATGTTCCGACGTTGCATTTTGTTAGTTGTGTTTTGTGGTGCACTTGCACTTGCTGCACGGCTACCTAGAGATGCCGAAGCTGCAGCTGATCCGGCACCTGTTGCAGATCCAGCCCCAGTAGCGGATCCAGCCCCAGTAGCGGATCCAGCTCCAGTAGCAGATCCAGCACCAGCAGCAGACCCAGCCCCTGAAGCTGATCCAGCACCTGAAGCAAAATCCGAACCTAAAGAAGTAAAATCCGAATCCAAATCCGAGAGCAAATCTGATGGCAAAAGTGACTCTGGCAAGACGAAGACTAGTATTTACACCAGCAGATTCGACAGCATTGATCTGGACCAGATTTTAAGCAGTGATCGTCTGCTCAACAACTACTTCAAGTGCCTCATGGAAACTGGAAGA…
PyouCSP13	ATGAAGTCTACCTGTTTTGTGGTCCTCGTGCTGGCGTGTGTGGCTCTAGCCCAGCACCCATCAGGCTTACCATCGTCCTTTGAAGTCGCCTCGCAGCACCTGGATCGAATCTTCGCTGACGATGAGCTGGTACATGGCTACTTCGAGTGTCTCATGGACCGTGGACCTTGCACCCCAGGGGGAAAGGACATCAAATCAATTCTACCTGATGCATTCGCAAGTGACTGCAATTCATGTTCTGAGATTCAACGTTCCTCGGTGAAGAAAATCATCAAGTTCGCTCGCTCCTCCAAGCCGGATTATTTGCAAGAGATTGAAGCCAAGTATGATCCTGAAGGGAAGCTGAGAGCTCGTATTGTTGCAGCCAAGTCAAGCTTGGGCAACTAG
PyouCSP14	ATGAAACTGACGCTTGCAGTCCTCGTTCTCTCGCTTGCGGTGGTGCTTGCTCACGAACACGCTCCCTCACTGGACCAAATCTTGGCTGACGAAGAACTGCAGCAGAAGTACTTTGGATGTCTCGTGGATAAGGCACCTTGCACTCCTGGTGCCACCAAGTTCAAGCAGATTCTTGCAGCAACTCTGACCAATGACTGCGCTGGTTGTTCTGCAGAGGACAAAGCTTCCGCTCTTAAAGTCATCAAGTTTGCTCAGACCAACAAACCTGACCTGTTGAAAGCTGTGGAGCAAAAGTACGACCCCAGCGGAGCTTACCGCGCACGGACTGCAGCCTGA
PyouCSP15	ATGGATTGTTTCGTAGTTGTTGCTTGTTTGCTCTTATTTACATCTGCAAGTTGCAAAGAATTAGAGATCAGTACACATCGCAGTGTCAACAATACAAACAATCAAACAAGCGAAGAGTCCAAGTCTATTGACTTGGAGAGTCCATCACGACTAATGAATCTGGATCCAGATATCATCTTGAATGATCCTGATCTcgttaaaaaatactttgagTGTCTAATGGACCGTAGACCATGTACTTCAAGTGGAGAGCACATCAAACGTTTACTGCCTGAGGCGATCGCGACTGACTGTTCAAGATGTAATGAGGACCACAAAATCGCGGTGCATAAAGTGGTTCGCTTTCTTGTGGAGAAGAGACCAGCACTGTGGAGGCAGTTGGAGCGCAAATACAGCAAA…
PyouOR1	ATGAAACGTTGCTGCTGTGATGtgataaatttaacattatttgctTTCATTACCGAAGAGCTAAAATTCTTACAGGGTTGTATAAATGAAGCATTAGAAACAAAGAATAATCCTGGGATTAAAACTTCGTATGTAATGAATTTGGAGTTGAAAGCTAAAAAGAATAGTGCTGATTTTGACTCTTGGctgtattttcaatataaaatttcaaaGTTATCGAATGATGTTCATAAACTTACATCACCGTGCATCGTAGTTATTATTGTTTGCAACACATTCAACTTATGTACTGCTGCTTTTGGTATAACTAAGGTGTTAGATCATGGCCCTATGTTAGCTGCAAGTGGTACCTTATGTTCGTTAACCATCATACAAACTGTTCTCTATTGCCATGCTGGA…
PyouOR2	ATGTGTTTTATGACTTTTACAGTTGTTAAGCAACATTATCTGGAATTAACAACAATCAATGTTGTATCGATGCTTCTTTTCGGTAGCACATCTTTATTCCAACTCTTTGTTTATTGCTACTTAGGACAAAGAATTCGTGAAAAGATTGTAAAGCTGCAATGTGAAACTTACCGTGCTCCATGGCTGGGTGCAACGAATGACGCACAGCATACTGCACTAATGATCTGTAGTGCAGCCACCGAGCGCTCTATGCAACTTCCTGGCGCTCCATTCTTTGCACTCTCACTTGACTTCTTTGCGTCGTGTTCAACATTATTCAAAACAATTAAATCtaatcaaattaatatatttggaTATGGATTTCGTACAATagctgttttaaatattatttttgggcAG…
PyouOR3	atgtatgaagAATTTTTTACTAATACAGGAACAACAAATTTAACTGCAGACGAGAGACTTGTGCACGTAATGATGTATGGTAATAAAGTCTCAAATTATGATCACTTGAATAAAGTAGACCTAAGTAATTGGTTGGAATTTTACAAATTACTTGcaagTTTGACAGAGGAGGTGAATGTTCTTGAGTCTCCCATAgttgtttgtttctttattaCCGATGTGTTGTCGTTAAGTAGTCTTGTATACGCTGCAGCAATGGAGAAGCACCTAATTTTGAAGATGATTATGATTTCCTACGGATGTTATCCTGCATTGCAGATTTATCTTTTTTGTGATGCTGGACAACGGATAAAAAATGAGgGTGAAGCAATAAGTGAAGTAGCATGCCAAGGACCATGG…
PyouOR4	ATGGATTTGAGTGGATGGATGTCGTTCTACAATTTACTTTCAAGTCTTCTTGATAAAATCAACCAAATTTCATCACCTGTTGTAGCTGTCATCTTTATTACCAAAGTATCCTGTATTTGCAGCATAGCATATATTGTAGCTcagcTTAAAGGTTCATTGATATCTCTTATCCTGATTGGCTACAGTATTTATcctatatttcaaatttatatctACTGTCAAGTGGGACAACGCCTAAAAAATGAGGGTGCAGCAGTAAGTGAGGTGGCATGTCGAGGACCATGGTTACGTGCACACCCTTATCTAGTACCAATTCTCAACTTAATTGCACTTGATAGCCCGAGAAACTTCGTAGCTCATGTTGGAGCGTTTTTTACTTTGTCGTTCGAATTCTTTGCT…
PyouOR5	atgtttcttattattaatggtgctcaaacaatatttaaacatttttattttgcttataaTCGAGATGCAATTGCAAATCTACTAGATTTGTTTGATCacaATCCTATAGAGGATGGACCAAAATCACTACAAATGTTAGATATCGGTATGCGATTACAATCAAGGAAACATACAAAACGATTTGGTAGCgtcattttactttataatgtaGCTTCGTATTTTATAGCAGTACTGACACCTATTGCAAGCAAtgccATCAAAGTATATAGATGTAACTACGAAGGCTCAGAATTAGATGACAAATGTATTGGGGTCCACGCAAgctttatttatgaattttggTGGCCAACTGATCCTAAAGCTTTACCTAcctatttttatcttataatatgGCAACTT…
PyouOR6	ATGCCACAAAGCGAGAGTGCGGAATTCAACTCACTGGAAAGTGTACAACGACTTGAAACCTCAGAAAAACTTCGTTATTTCAGCAATATTATCTTTGGGTTTTACGCAATTATCTCATTGGTTACTCTCTTGCTAGCAATGTTTGGCAGGCAGGTGTATTCAGTATCAGAATGTGCAGGAGGTGCAGTATGCTCCTCTTTCTCTcgatctttaatttttaatatgtggTTACCCACTGAATTAAAATCAACACCTTCAGCCTACTACCTTCTCCTGGCATGGCAATtcGCGACCGTGGTAATGACGTATAGCAATATTGCGGTGACCGATGCCTTCATTTGTGCAATCTTACGATGCATATCTCGACGAAGTGGATTCTTAACAAAAGCAGCTAATGAT…
PyouOR7	ATGCTCCCTGTGCTTGTGCGCCATCTGCTGTGCGTTTCCTTCGCGTTTGCCGGTTGCCGGCACTGCGGCAGATCGGCAGCCAGCAGCCAGCGCAGAGTTTGGCAGAGCGCTGGCCACTCCACGCGAAgTAGCTTGTTGTTACTGACTCTTCTCTCTTCTACCGAGTTGATTGTTAAATCTGACAAGTTCAATACGGTGGTAGAAATCATTACCATTCTTCTAACTTTCATTGAGATGTGCTTTAGAGTATTTTACTTCTCTACAAATAAAGGAAGATTGGAGACTATCATTGAAAATTACAACATATTTCCAGTGAGCTGTTCAGCATTTCTTCGCTCTGAAGAAATTATGAAATCACGTGCAATTCAAAGATCCCGTCgagttttacttcaattctcC…
PyouOR8	atgACACATTTTAATTCTTCTTTAGCGGGGCGagcatattatcattatattggaACTTTAAAAGAAATCATACCTATCAATGTAGAAACTTCAAACAATTACTTTACTGGGTACATTTTTACTATTGTAAATTTAGGAGTAATTGTAGTTACAGatgtcttatttttttcttgttattggATTATTGTGGAAgagttcaaaattttatcaaaaagttTAGGTAAATATATTGGAGATGAAGATAAACTTCAATGGTGGATTCAGagacataaaaaattatcaagGCTCTTACGCGAATTAAACATGATTACATCTCCTACAATCACAATTATGGTGATTTTAAACACGTTTCAGATTTGTTTCACTGCTTTCACATTTGTCAAGatcctCCGCGACTCA…
PyouORco	ATGAAGAAAAGCCACACCTTAGCAGATGATTTAAAACCTCTACTTGATACAATTCGTATCTCAGGTCATTTTTTACCTGATTATTACGATAATGAAAAAGATCGTAATCAAATTGCTGTACGTTGGGCGTATTCAACAATAAACATTGTATTATgtactttacattttattttcattgttattaatatGGTTTTAAATCTTGGAGATACATCAGCTTTAGTTGGCAATTCTTTAactgttcttttctttttacctAGTATCACTAAGccATTCGTAATCCCTATGTCAAAACCAATCAGTACGGTGATTGATAATTCAACAGTGGGCAACTTCAGTCTTGTAGAACCAACTTTAACTCCTTTAGTTGAAGTTAGTAATTTTATGTTCAGTTCATGGTAT…
PyouGR1	ATGCGTGGCagtaatatcaatttaaaagacGTCGATGATACCATGTCGACTACATCCTCCGTGACATCTGAGTCGAGTGAGGCCAGCGGGGTTTACGGAGCAAGTCATGCGCTTATGTGGGTTTCACGAACTCTGGGCGTATTACCTGCAGAACGACAATCTCACGGTGGATACCAACCTAATAGAAACACTCGCATTTACAGTGCTCTGCTCTACTTGACAGCAATGAGTCTTGGTGGTATCACGATTTATTTTCGTTGCCAGGCGATGGTAACAATTTTGGAGGATGCTCGAGATAAGGGTGAAGGCAGCTCCGAGAACGTTAAGCTATACTTCAAGCTTGCATACACTCTTTTTGCAATGCTCTTCTGTCTTCTATATGCAATTTTCTCGAGATTT…
PyouGR2	atgaaCAAAATTTTAGCTAACGATTTTTTAAGTGCGCGCCCAATTGATGAATTTGTGAGATCATTGCAACCATTTTTCTCTATCTCTCGAGCTGTCGGAGTATTACCCTTACATTGGGACACTGAGAAGAGGAAATTTAAAGTTTGTCCGTTATTACTTTGGACTAGTAGTACAGTTTTAGGAATTTTTCTTTTAGCAGCGTGGTATTTTTTCATCACATATTCTATTACTTTAATTCAACATGGGCATCAATGGTCAAGTAAAGTGTTTTGTGATACTGTTgtaattttaatctttattcTCTTAAATGATGTATCGTATACTGTTACAATTTGGTTAATCAATCGTAATTCACGCAATTTATTGGGAATATTTGATTCTTTCACAAAAGTtgatgat…
PyouGR3	ATGACACTACGAGAACACACCAGCTTACATGCATCATTGTGTCCATTACTTAGTTTAGCTCAGTGCTTTGGAATTTTACCAGTAAATGGTATTACTGAAAAAGCAATTTATGCATACGTAGTACTTTTAAGTATGGTAGTTATGgctttattatcaataattcaTATGACTCGCAGCTTAAGTTCTGACACATTTTCAGTACTtgGTGGACTTGGTGCTGCAACAGCTGGGGCTATTTTTTATGGAAATGCTGTTCTAGCAACTCTGCTATTTTTATGTCTATCTAAACGATGGAGCTCTTTTATGAAATATTGGAGTGAAGTAGAATTTTGCATGAATTATAGCATTGGATATTTTACAACAGACATAATACGTTTGCAAGGTTTTCCGGTCCATGTA…
PyouGR4	ATGAATGAAGAGCAACTTTGGCGAGTGCTGAGACCATGGTTCGCCTTCAAGGGTCAGCAACGCATGGTGCCACTAGTGAACAACGGGCGATGGAGCGGACGTCCGAGGGCCGTACTGGAGGAACCTACATGTCTCCATACACCACCTCCCAGCGCAATACCACGACAATTGACAAAACCCAAGCCGAAATTTATGTTACGTCTGATATTCTGGTCATCCCGGATTGCAGCAATTTTGCcgtataaatatgataaagaaGTGGAAAAACTTAAGCTCTCCAAGCTGAGTACGGTATATAGcataattacaattatatcattattcCTCCAATGGTGTTTTATGACGGAAGAATTACATACTTATTATGTACAAGAAGGCAATGTCCTAAGTGGACTGGAA…
PyouGR5	ATGACTTTGGTATCACCTTTACTGCCAGTTTTTAACGTAGCTCGATGTCTCGGACTCTTGCCGTACTCAGAACTCGAGGGATCAGGTGTCAAACTCAAAATGAAAAAGTCTCAGCTTATTCACGTGATAGCTTGTCTCTCGgaaaatgttttacatattCTTGGCAATTTGCAATCACCCAGTATTTCTTCAGACATCACTGATTTTCTACTGAAATGTTTTAGTATTGTTCTTGCGATTACAATTGTTGTTTTTACTAGAGGAAGCTGCGAGTTAATGACCAAATATTTACGTTATCTCGTTAAGGTGGATGGAGCGCTCATGTCGAGCCCCGGTAACCCACGACGAGGTCTGGTGCACGTGGTGCTCAGTGGGACGATATGGACGGCTCGTGCAGCT…
PyouGR6	ATGGCTATCACAGAGCTAGCTAGTAAAAAATCTGACTCGGGGtgtgaaaatatttcattttattcctCTGTTAGACCACTTGCAGTTTTAAGTAAATTTCTTGGTGCATTTCCTGTAGGAAACACACTAAACAACGATGGACATAAGCTTCGATTTACCTGGTATTGTTTGAGTCATTTGTGGGATGTGATCGTATGTATTggtgtaattatttcatttataaatgcatgtttacttttattaaatgacCCTCAGTATGACGATACAAGTAATAACGAAGATGACACGTCAGTATGGCTTCTCTTTACATGTTATTTTGTAGCTGTACGAGGAGTTATTCAATTCATCACTTTACATTTCTACGCGCAATATTTTCCCAAACTGTTTCATATGATAGAA…
PyouGR7	ATGACTTCCATGGAGTCTACATCTACAAAACGAATCGAAACTTTCTACTCGAAAGTTCGATTTTTAGCGGTAATTAGTAAATTCTGTTCTTCGTTTCCTATTGGCAACACTTTGAAAAAAGATGCAAGAAAATTGAGTCACAGTTACTTTTCACTGATTTACTTATATGATATAATcagtgtttgtttttatatgtctttatttctttacaaatgTGTCGGTTTAATTGTAAATGCAGATGAAAAAGTTACTCTTGCGATCTGGCTTACTCTCACCTGCTATCATGTTATTTTTCGTGGATCTATTCAATTTATTGTGGTACATGCATTAGCAGGAAGAATTCCAGTTTTGTTTTCTGCTCTAGAGGAGTATTATCAAGAAATTGGAGTgaatataatc…
PyouGR8	ATGGATCAAGTTGAGATAGTACCGACTGAAAACCGTGAAGATACATCCACggtaaattcattttataaaatattacgtcCTTTAGCTGTAACAAGTAAAATCTGTGGAAGTTTTCCATTAAAACACGTTTTAAAACAAGATGGACGTGAAATTAAGCACTCTTGGTTGTCTCCAATTCAATTGTgggatattttattttgtattttggtCATCTTGTTATTCATGGACAGCTGTGCAAAAATGCAGTCCAAGTTGGGAGAAGAAGAGGAACAAACGAGACTTCTCATCTGGTTGACTTTGACTTTCTTTATCGTGACCATTCGTTGCTGTGCGCTGTTTATTATCGTGCATATTTACGCACCGCGCATTCCAGCCTTACTTACAGCAATTGAGAAATAC…
PyouGR9	ATGGAAGTCATGGATGACACAATGTCTTCTCCAACTACAAATTTACATAAGAAAGAAACTGCTTATAGTACATTCAaatatttagcaacattttgcAAGATATTCGGAGCATTTCCATTAACGAATACATTAAACAACGATGGTAAGAAGATGCAACATAAATGGCTACATAAGATACATATGTGGGACTCCATACTTTGTGTTGTAatcatcttaatttttattaagtgtTTATGTAATACGATCTCGCAGTTAGAAAGTGATACATTGGAAGATATTCAAAAACTTGGCATCGCTACCTCTTACTTCATTGGTGGCATACGAGGAATTATACAGTTTACATTGATACATGTTTTTGCTCCAAAATTACCAAAATTATTAACATCACTAGAAGAATAT…
PyouGR10	ATGGCAGCGACAGAGAACACATCTCAGCAGCAAGTGGCGCCCGCGACTGACACTCTCTATTCAAAACTTCGAGTACTCGCACTCTTCAGTAAAATATTAGGTGCATTTCCACTGTGTAATACCTTGAAGAAAGATGGcagaagtttaaaatttaaatggtttGACAAGGGACATATATGGGATTGCATGATTTGCGGTGcaacaatgtatatttttatacaaagttGTGTATATTTGTTAGAAAAAACACATACAAATGAAAATGGAACGATTGTTAGAATGTGGTTATTATTAACTTGCTACATTGTTTCAGCACGAGCacttatacaatttacattagTTCATATTTATGCAGTTCGAATGCCAAGATTAATATCAGAATTAGAAGAATATCATCAA…
PyouGR11	atGAATCTCcagcttttaaaattttcttcgtGGCTATTGGGCATTGCACCTTTTGCATCTCCAGCCCGCCGTGTGTATTCGTTACTGCTTTTCACCGTCATTTCAGCATCCTCGTTCAACGTTTTACGTCTAGCAGGAGACGCTACCTCGTCTTTGCATGGAGCTACAATTTGTAATAGAGATATAAATCTTTCAGTTGGTATATTGTTCGATGTGATCGCACGTTCAGCAAGAGTGATAAGTTACgataaatttcaaaatttatatagaaacttAACGTCAGTTAGAAATAAACTCTTAAGCGGATATATTTCACAGAGTAAACGGCCTGTTTCATTTATAGCAATATTCACATTTGTACGCATTTTTATTACACTCTACCGCCTGTTTATAATTGAC…
PyouGR12	ATGACTTTAACAGTGTGTGATTCTTGTGAACAAAAACCAAGGgatacattttattgtaatattaaatggtTAGCAATAATAAGTAAAGCGTTCAGTACCTTACCATTACAAAACGTGTGTAAAGATGACGGTAGAGAAATCAAGCATAGTTATTTTTCCTGGGTATATCTCTATGATTTGATTGCAGCTTcgatattttttatcacatttgtATTGCAATGTGCACATTTATTAAAAGCGATATCTGCCCCCACTGAAGATGATGTTACACTTTGTATTTGGCTTACTTTAACGTGTTATATCGTAACGATACGTGGTATAGTTCAATGTTTGGTGGTCCATGGTATGGCAAATAGATTCCCAGCACTGTTTAAAGAGTTAGAGGCATACTATCAAGGT…
PyouGR13	ATGGATATTGACTTTGACCCTTTGTGTATTGAAGAGGAGAAATATGAAGCAACAGAACAAGATTTACAATCTACAGTTAAAACAGAATTTGTTGAACTCATCGAGAATGAAGTTGAAAAACCTGAAATTAAGTTTGAAAATGATGAAGAAAATGAGGATCCTCTAGCAGTGGAGCCTGGTAGTTCATCTATATCTGCTACAGGATCACTGATTGAACCAAGACTATGTTATGTACTATTAGATCGAATTAATGTCGATGATTACATCTGCCCAGATTCACCAGATAGTTTTGTATCTGCAGAATATGAAGATGATGTTGATGATTTTGATTATTTCCCTCTAGATGAGGAAGAACAGGAATATGAAGTAGAAACAAGAGGAGCTCCTCCACATAATCCA…
PyouGR14	ATGTCACAATGGGTTTCTTCTCAGTCGTTATTCATCAAGTTAACTGAGTCTTTACGCACTGGCTGGTCACTGCAGCAATTACAATACAAGTGTAATGATGAGATGACCAGCTTACGAGaagaaatacaaatatttagagATCAACTTCTTCATGCTTCAATACACTTCTCAATTTTCTCCAGCATCCCACTGGATCTATCTCTTCTCTACATGTCTTTACATACTGGCTGGTCACTGCAGCAGTTACAATACAAGTGTAGTGAGAAAATGTACAGCTTACGAGaagaaatacaaatatttcGAGATCAACTTCCGCATACTTTACTGCACTACTCGATCTTCTCTAGTATACCTCTCGATCTGTCTCTAATTTCCATGatGTTGGCAGTTGTGGTTTCC…
PyouIR1	ATGGTCCTACCACTTTTGGTGTTCCTTCTACTGCCTCCGCAACATTCTGCAATTTCTGACCAGTTTAACTGTGACCCAACCTCCGGAGGAGAGTGGCAACCGGAGTGTGATTTGCTTGACACAGAAGCAATCTTTGCAGCAAATGATAATGAAACAGCGAGATTCGAAAgagCTGTGGAAGTGATTCCTGGATTACGACTTCCAATATTGGACGAATGCTCGGAATATTCCCCACTCACTCGCATGGTATCTCGTGTACTTGATACTTATTTTCACGGATGCATTCCCGTGTTTCGTTACGACCGCTTCCTCGAGTCTTCGTGTGGAATTAAACAGCTTCTCTCCGGTGCTCTACCTGGCAGCTTCACGCACGGTAGACTTTCTGGTACAGTGAATGGC…
PyouIR2	ATGGGACTGCTCACGACTTCTTCTTTGTTGTATGCTGTCTCCGTTCTTGTGTTGACCACACAACAAACTGCCAGCACTAAAATAACACTGTTGAACGAGAATGCCGGTTTGAGGTCACTAAAACTGAAAGAGTTGGATTTACACGGCAGTCCAGCTCTTGGTCGCCTCATATTTCATCTCGCTCGAGCCAGCAGACGTGCCTCACGTGCCACGTCACGCTGCACTGCCGTGCTCGCTGACTCTCGTTACTACAGCTCCGTGCCTTCACCTCGGCTAGCTAGAGTCTCGCCTGTGTTGCTTACTTACCTGAGCATGACCAACACCTCTTACAACATCACCTCGCAGACGCTACACGCCTTGCAAGAGGCCAGGCACCACGGCTGTCAAGTCATCGTCATC…
PyouIR3	ATGTTGATTGCTAAAGGGAGAAGAATTGATCTTCTTGTAACAATATTAGTGCTGGTCCACGCAGGTTTAAGACCTCCAAATAAGACGTCTCCCATATTATTTTCAACTCTGCCACCACAAAAAGTTTCAAgGTGTATTTTGTTTATCTTAGAAGAAAGTATTGGGGACGACTTCTATTTAATGATCAAGAATTTAACATCTATTCAgcctattttaatatttaataatacttttaaaaatttaattgaaggaATTACATTACACTGCtgctttaaatttatcataCTTTCCAACTCGAACTGTTCATTTCTGGACGTATTTGGCAAGAAAATATCAACTACAAGAGCTCGTGGGGAAGCGCACTTTACTTTCATAGTCAATGGTGACCAACAATGCGTA…
PyouIR4	ATGGCGTGTTTATCCGGCCCAGTCTTatattttgtgacgtcatatcCGTTATCCAGAAAAGAAAAGGGACAACTAGGAACTTGTATATGGATTAGCATTgcaatatttcttaaacaaaGTTATCCTCTCCCCACGAGGTCGTCTAATTCTCACAAAGCGAGATTGCTGATCATTCTCTTCTCAGTCAGCGCTACCTACGTGATTGGTGACTTGTACTGCGCCAATTTAACTTCATTGCTCGCACGACCAGGCAAAGAGCCTCCAATTCGGACGTTGTCAGAATTAGAACGTGCAGTGTCCACTCGACGTTACGATCTGGTGGTAGAACAACGTAGTTCAGCACTGGACTTCCTTCGCAATGGTACTGGAGAAGCAAGACGTCTTTGGAATCATATGAAA…
PyouIR5	ATGTGGTGGTTCTTCTCACTCATCATCATCTCCTCGTACACCGCTAACCTGGTGGCCTTCCTCACCGTGGAGCTCAAGGACTCACCCATCAAGTCCGTGGAGGACCTCGGGAGGCAGACCAAGATCAAGTACGGCATGTACAGCGGCGGCTCCACCACAACCTTCTTCAGGGACGCTACCTCGGCCACATACAGAAGAATGTTGACTTTCATGGACTCTACACGTCCTTCAGTCTATACGGGTTCAAACTCCGAGGGCGTGGAACGTGTGTTAAGAGAGAAGGGAAATTACGCATTTCTTATGGAGTCCATATCCATTCAGTATGTTATTGAGAGACATTGTGAACTTGCACAGGTTGGTGGACTCTTGGATAAAAAGACGTATGGTATCGCAGTACAA…
PyouIR6	ATGAGCAAatggatattatttttattttttagtttctcTGTAATTTATTGTCAAGATGAAAAAGAAGTGGTTAATGAATTTAGACCAGATACTTGGAAGACATTTTATGAATTTCTTCGAGAACAAAACGTACATCATCCTTTTCgaaaaatagttttagtttATAGTGTTAAATACACCAAgtCTGACTCAAGAGAAGAGACGAGGCAAGTAATGGCATCAACTTTAGCGGCACTAACGAACATTGAGCAAGAAATGGCTAAACGTTTTTCTAAAGATGGAATATCAGTTAGTAGCATACAACTACCTCCATCTCGAAGTGTTAATGTTGTCAAAATGTTACGTCTCAAAGAAAACACACCTCAACCACCATTTGCTGTGGCACTTCTTTCGCCAGAC…
PyouIR7	ATGGTTTACAGTGTCGTGTACAGTAAGAATTCAGATGATACGAGAGAGGAAACTCGTCAAGTACGAGCTACAACTGAATCAGCACTCACAGAAATAATGCAACAAATGTCCAAAAGTTTTTCCCAAGATGGTATTTCTGTGAGCAGTATTCGTCTTCCACCAGCACGAGGACTTAATGTTGTTAGTATGTTACGTCTCAAAGAAACAGCACCTCAACCACCTATTAGCGTAGCACTTTTTTCACCAGATGGATATCATGCATCATTCATTAGAGAGGTCGCTGAGTCAGGTGCTTTAAATGGAAGAAGAATCTCATGGATTGTAATGTCATTCAATCAGACTTGGAACTCACAAATTCTGACATCAGACTTAGGATTACGTCCTGACTCCACTGTCATT…
PyouIR8	ATGCAAATCCTCACTGCAGTTGTGTTTTTACAATTAGGATTCATTAAAGGACAATATGGATTAGTTAATCTTAAAGGTAGACATTTGAGTGTTACTGCTTTTCAAAATTTACCTTACGTTGTAAAAGATGGTGATACGTGGAATGGAGTTGAGATGAGAGTAATACAAGAACTGGGAGAGGCTTTGAATTTTTCTTGGACTGCTCATGAACCAAGAGATGGCTCTCTTTGGGGTGAGAAACTTAACAATGGTCATTGGACTGGCTTAAAAGCGCAAGTATCAACACCTCCAATCAAAACAATTGAAGATTTtgcaaaaagtaatataaaatgggGAAGAATGGATACGGTTGTATTATCAAGATTAGAAAATTCATCGTCTTTTGAATTGAAAGAGATT…
PyouIR9	ATGGGTGGCTCAATGTGGTTCTTTGTGATCGCATTGGCGATTAGTGCTTCTGCTCTGCCAGATATAGTTCGCATAGgcGGTCTTTTCAACCCTGAAGATGAATTACAAGAAGTTGCATTCCGTTATGCAGTGGACCGAATCAACATGGACCGAGTTCTGCTACCAAAAACTACACTTGTTCCCATTATTGAGCGTGTTGCTTCACTTGATAGCTTTCATACTACAAAGCGAGTGTGCAACATGACTCGTGAAGGTGTTGCTGCTATTTTTGGGCCTCAATCAAGAGCAACGGCAGGCATGGTGCAATCAGTTTGTGACAATAAGGAAATACCACACTTAGAAACTAGATGGGAACCTCGTTCTCCACCCGCTGGTAGTTGTCATATCAATCTCTACCCA…
PyouIR10	atggaaaaattattacttaaaactaTCATACCAGAATTACCAGTTTTTTACGTTGGAGTTACAGAAACGAAATGCCGTAAGTTTTTACTTGCTTTTGAGGATATACAACAATTACAAGCAATATTTCGGAATGGAAGTTTACCAAGAGAAGCAAAATATTTAGTGTTCAGTTCAAATGAAAATAGTGAACATTTATTACGAGAAACAATCAAAACTGAATTTTACTTAGACGTTTTACTATCAACTGTTTCAAATATAAGCATCACATCACCAGTTCAACTTGGTATCGTTGTAGGTAATAATGGACGTGTTGATTTACAAGgaagaaaattatcaattgtTGGAGTTGTAAATCCACCATTTGCAGTCTTCGaaccaaagaaaaaaattaaattaaat…
PyouIR11	ATGCATCTTTTCAGTCTTGAAACTTTGGAAGAGAGGAATTgcatattacaattaaatacaactGCCTTGAATACAAAAAATGTTTGGACCTCTGCAAGTTACCATTCGAAACCAAAAAAATGGATATGGTGCTCTTCACGTTCTTATATAACCAAGCCATGGGGcaacaaatttcaaaatgattATAATCCTACTGAAAACTGTGTAGTTTCAAACTTCGCACAAGATCTGGAGCTTAGTCAAGTTTCCTGCCGAAAAAAATTACCATCGGTTTGTGAGgcTGAATTAACTTTTGAGCAAGATTACGATGAAGTTGTGTGGCTTGAAGAACCTGAATGTTTTACCTGTTCTTCAgatACTTacaaaaatgctttttataaatgttGTGAAATGAATATG…
PyouIR12	ATGCGGATCttccttcttcttctctttttctGTTTTTCTTACATCCATGCTGACAGATCGGGTGGAATATTTCGTAAAGGTGGTGGTATATTTGACCCCAACACTGCCAATAACCCCATGGGATCAGGTCGCAAGTTAGAAGCCCCACATCAACTTAGTATAGGTTTGGTTGTTCCACAAACTGCTTTTAGTCAAAGAGAATACACAAGAGCCATCAATAATGCACTCAACAGTTTCACTAAATCCCGTGGACCAAAATTAGAATTCATCAAGAAATATCAATTTGGACATCAACAAATAAGACAAATTATGATGAAACTTACCCCAAGTCCTACAGCAATCCTTAATTCCTTATGTAAAGAGTTTTTATCTGTCAACGTTTCTGCCATCTTGTACCTG…
PyouIR13	atgcataaaataatacaaaaaactaATCGAATTAATTTATTAGTCTCAAGACAAAGAACGTACAATTTacagcaaaatttaacattgcaGCACATTTCAAATTTGATCCAAAGTCATGATTCAAAAATACTAGGTGCAATTTTTACTGAGGACCAAAAAGACAGCAGCACAGAACTTGCTTTCAAGTACGCCGTATATCGCATCAATAAGGATAAAGAACTGCTGCCAAAAACTACACTGGTCTATGATATTCAGTACGTACCTAAAGATGACAGCTTTCATGCTTCTAAAAAAGcaTGTCAGCAAGTACAGGGTGGTGTTCAGGCTGTTTTTGGACCCTCAGAACCATTATTAGGAGCGCACATTCATTCTATCTGTGATGCGCTTGATATTCCACAC…
PyouIR14	ATGTTATTATTCTTAAGATATTTACTAATTAGAGCACCAACTTCCAAGAGATTTATTAGTGCTATCTTTACTGAGGACCAAAAAGACAGCAGCACCGAACTTGCTTTCAAGTACGCCGTATATCGCATCAATAAGGACAAAGAATTACTTCCTAACACAACATTGGTCTACGATATTCAATACGTACCCAAAGATGATAGTTTTCGCACTTCTAAAAAAGCATGCAAACAGATGGAACAAGGAATTCAAGCTATTTTTGGACCATCAGATCCGGTACTTGGTGCTCATATTCAATCAATATGTGAAGCGTTAGATGTTCCTCATCTTGAAACCAGAGTGGATTTTGAACCTAGTTTTAAAGAGTTCTCAATTAATCTGCACCCAAGTCAAGAGCAAATG…
PyouIR15	ATGCTGCGGTCGCTGCTGGCCGCCCTGCTGCTGCTCGCGATGCCAGGCGAGGCGCCGGCCTGGACGCTGCACGTGGCCGCGTACGACGTGAGTGGCTCCTCGGCGCTGGCCAAGCTGCTGGCGCGCGGCGTGGCGGCCGCCAACCGCGAGGTTCTCAGCGGCCACAACTTCTCGCTGGCCGTGCTGCCCCTCAACATGGAGCCGGCCTCCAACATGTCCAGGAACTCTGTGCACCTCGCCGTGGAGCAGCTGTGCTCCGCCATTGAGTCGCGGCGAGTGTTGGCGCTCCTGCTCGTGGGCGCCACCCCCGCGGCGATCTCCATGGCGCTGGCCGCCGGCGCCGCGGGACTTCCCCTGCTCTGGGCCAGGAACTCAACGCACAGCGTCATCCACCAGAGC…
PyouIR16	ATGTCGCgatctttacttttattattatgttttgtattatgTCTACCTTTAGCATGGCAACTAGCAGAAAGGAATACAATAAGAATAGGTGGACTTTACCAACCCGAGAACGAGGAACTGATGATGGGTATGAGGGCCGCGGTGGAACATGTCAACAGTGACAGGTCAATCCTACCTCGACATACCCTTGCCGCACAAGTAGAGAGAGTACCACCCAGAGATTCATTTCACGCTTGTTCTAAAGTGTGTGAGCTACTGAAGAACGGTGTGGCCGCGATATTTGGACCTCAGAGTGAAGATACCTCAGAGCACGTGCAGTCAGTTTGCGATACGATGGAAATACCTCACGTGGAAATACGCTGGGATCGCAGGCAGAGACGTGGAGCTTGTGCAGTTAAT…
PyouIR17	atgaaattgaactttcagaatatgttttatgattataatagtGGTTTATTCCATCCCGCAGACGACAGACAAGAAGTTGCCTTCCGTTATGCAGTTGATCGTATCAATGCAGACAGAACCATTCTTCCCAGATCTCGATTGTCAGCTCAAATAGAGAGAATTTCACCACAAGATAGTTTTCATGCTTCTAAAAGAGTGTGTCACTTATTGCGGTCTGGTGTTGCGGCAATATTTGGTCCACAGTCTCCACAAACCGCGAGTCATGTCCAGAGTATTTGTGACACGATGGAGATCCCTCATTTAGAAACACGTTGGGATTTCCGTTTGAGGAGAGAAAGCTGTCTCGTCAACTTATATCCACACCCCAGAGCACTCTCCAAGGCTTATGTGGATCTGGTA…
PyouIR18	ATGGGAGTGTATGGCGCCAGTCTTCTGTGCGCCTTGCTCCTTACCATCTTACTTGTGGGACCCACATTGGGGGGCTCTGCTAAGAACCCTAACTATTTTAACATCGGAGGAGTTCTCAGTAATAATGATAGTAAACAAGAATTTCAGAAAATTGTTGCTCACCTAAACTTTAACAATGAATACGTACCTAGAGGTACCACATATTACGCAACGGCAATCCAAATGGATTCCAACCCCATTCGTACTGCACTTAACGTATGCAAGTATCTGATTGCACAAAGGGTATATGCCGTGGTGGTGTCACATCCTTTAACAGGTGACCTGTCACCTGCTGCTGTCTCCTATACCAGTGGATTTTACCACATTCCTGTAATTGGAATATCGAGCAGAGATTCAGCA…
PyouIR19	ATGAGGgagaaattagttttattaattgcaatattatGCACGGTACAAGCGGATAAGATACCTATagGTGCAATATTTGAACAAGGCACAGATGAAGTACAAGCAGCTTTCAAATTTGCGATGTTGCAACATAACCAAAACGTTACAGGTCGTAGATTTGAACTCCAAGCTTACGTCGATGTTATCAACACAGCAGACGCTTTCAAGCTTTCTAGACTTATTTGCAACCAATTCTCACGTGGTGTATTTTCCATGCTGGGGGCAGTAAGTCCAGATTCATTCGATACACTACATTCTTACAGTAATACATTCCAAATGCCCTTCGTAACACCTTGGTTTCCTGAGAAAGTTTTAGCACCATCATCTGGATTTTTAGATCATGCTATCAGTATGAGACCT…
PyouIR8a	atgattACAGTTTACATACGTGAGTGGAACTTGAAGAAGAAGTATGATCAAGTTGCGTGTGTTCACTCTACAAGCTACGAGAGCGTACTGAATGATCTAACTTCGCCTTGTGTGATGCTGCGCCGCTCTGCATCCACCAAGCAAAAGCTGCCTATACATCCTAGCAAAGCTCTGACTCCAGTGCCATCAGTCGAAACTCAGTCTTTAAGTGCAAGATttttgcTAGTGACTGACTCGTACCAAGTTTCACTGCCTGCAGAATTTGAAAAAGGTCTTTACGAATATGATACTTACTCATTTAAAGCAATATTTGTCAATAGAAACTCCCCTGAAACGGAAACTGAAACTTATCGTAACTTTTGTCGTGAGGTGTCAGTTGGTGTTACTCTTGTTGTCGAC…
PyouIR25a	ATGGCTGAAATAAATATCTTCATAACattaccattatttttattattttgtcacgTGCATTGTGATCAAGGAGTTCAAACTGTTAACTttttgTTCGTAAATGATGAAAACAATGAAGTGGCAAGTAGAGCAGTTGAGTCTGCTCTAACATACATCAGTCGTAACCCACAATTATCAGTAAAAGTGGGTAGAGTGGATAATGTTACCATGAATGTTACTGATGGACAAATCTTACTTGATGCACTTTGCGGTGCCTACAGTGAAAGTTTAACAACTGGACAACCACCTCATTTTATTCTGGATACAACTTTAAGTGGTGATAGCTCTGAGACTGTCAAAGCTTTTAGTATATCTCTTGCTTTACCTACCATATCTGCATCTTATGGTCAGGAAGGAGAC…
PyouIR76b	ATGGAGAAAAATTGGAATGGAGTTAACGATTTACAAGGCAAAATTATACGTATTTCAACAATTGAGaACATGCCGATGAGTGGGATCGAAGAACATGCGGATGGTCATTATACTGGACATGGAGTTGCTTTTGAAGTGGTGCGACTCttacaagaaatttttaattttacatacaaagTGATTCCACCTCGAAAACAAAGTCTTAACCCTTTTGATATCCTGGAGAGTGGAGAGGTTGATATGATAGCAGCGATGTTGCCTGTagaagaaactaaaaatttaactaaaataagtTTCTCGTCTGCCCTCGCGGCGGCTAACTGGGTTCTTCTCATGAACCGCCCTGAGGAGTCTGCCTCAGGCACCGGTATCCTCGCACCTTTTGACGCCAACGTATGG…
PyouIR93a	ATGTATGCTAGAAGTGATGAAGATTGCCCTCGATTACCACTTGATGAAGGTATTACAGTTCCTCTTGTAAGTAGAGGTATGGAATTATCACAGATTTTTTCTGATCTTCGAGCTGCTCAGGAAATTTCATGGCCTAATATGCTCTTCATTTACGATGCTACAATACcTCCTAAGAGAAGAGAGAGCATTATAAAAGCTTTAACTGAACCACAACCTAAAGTTCGTTTCACAACACCTAGGTTAAATCTGCTGGATCTTGGATATTTTTCAAGTAAAGAAAAGGAtctgataataaaaatgatacaagAATACAAAGGTTTAAATCGAATTAGTAACTTTATTGTTGTATGCAGTAGAGAAAATGTTTATACAATGATGGAAGCgGCTAAATCACTTGCA…
PyouSNMP2	ATGTGTTGCACCAAGATCATCATAGCGGCAGTCTTGATAGGGGTAGGGGTGGTTATTCTATCAGTGGGGGCTGGGGTTGGATTTGGCGTTTTCCCTGGTTTAGTAAGCAGTGTTATTGAAGAGCAAGTCGCTCTCAAAGAAGGCAGTGAAGCATGGGATATGTGGGTAGAACTACCAATTCCATTAAGATTTAAAGTATACTTCATGAGTGTAGCTAATCCATTGGAGGTAACAAAAGGGGAAAAACCAATTATCTTAGAAAGAGGACCATACATTTATAAagaatttaaaaaaaaggagataCTTGACATTAGTGAGGATAAAACTGAAGTAACTTATATGCAACATACAACATTTGAATATGATGACGAACTTTCTGGAGATCTTAAAGTTGACGAT…
