# Supplementary material for: Genome-Wide Identification and Characterization of Chemosensory Gene Families in the Mayfly Parafronurus youi (Ephemeroptera: Heptageniidae)
Source: Genes (Basel). 2026 May 4;17(5):549. doi: 10.3390/genes17050549 (PMC13205551; doi:10.3390/genes17050549)
Supplement: Supplementary file 1 [file genes-17-00549-s001.zip › Table S2.xlsx]

## Sheet: Protein sequence
Table S2. Amino acid sequences of identified chemosensory genes.
Protein name	Protein sequence
PyouOBP1	MEFHSSRLILLVLSFTALLVPSLATNNTTAAAEEDDVAMAMRFVSECKTELKLSDADVAALQKKAPFNPKTKCLVRCVAVKFELVENGKINEKEVMEWIEEEKVDNATLADLEQKMYNTCKSAFSSGSDECDKVARVFICGRDFVEKYRMVFYG*
PyouOBP2	MFRSLVLLFTIFFAVLFAVPLDLDEDMTDATFIFMIGFSMGECKSELKLKKGDLVSLFKDDETKMPENVKCFIKCTMEGIGLFKNGKLMEKKALKWIEKDRKENATLADQEMMVFNACKDISSKDKCGTEAKVFICCRDNYEKIGISVL*
PyouOBP3	MLRAALTLILVVATAAVLQSRSKEEWLEITKMASEQCTEEFQISDGNLTEFLESSNDNKKKCLVVNCFDEKIFGPFKDLAEWHAKVEAFVDDFYRDHEETKAQMLEVYNKCKNKTGVDDCDTMLQVTACSRQSGPAGSKLKLEWDDME*
PyouOBP4	MARFVLLTLAFIIALVAADAQQLHTTEEWKKLMDKASEKCKAEFSITEDKLVDYLVKSSIGVDTKCRVVRCYDSSLLGSFTTLDEWKAKVTAFVHDFYSDKNGLKSKMLKIDSLCKDEKGSDDCNTMWQITKCFYSEMNKLNINWDQPV*
PyouOBP5	MTARLATLLLLTSLTYQMVIGQQKPKEISQCQTELGLTDTEVESLGRTEKPYSTKIQCFLKCLGEKFGIFKDGNLVEAKILADIKDNAKINPGNFEKEMKVYNDCKDKSGKDACETAGNIYKCVIAATKGWIKTK*
PyouOBP6	MKQSTTNIVVLCFLLVAVASAAEDCKAKMQEFTAKCRVELSLSDDDLAALARNPPYPARTKCFLKCITEKFGIFRDNKLDEAAVKKMIDEVVKNNPARVEKAITILNQCKVISEKDPCETASKMYICAINGAKQLGLGID*
PyouOBP7	MRANLCAYFALATCLFVVVAAGGKRPGDDLERDLSIIKKCNASSPVSKEIMNSVLINRILLDQNHYGFKCFLHCIYVEYGWMDRRGDFLLDLIKDFLRGTRLPNRTVRKLINVCTDSPSKDRCERAYDYTQCFWGELKKPQYDEFDDLELQDYEPHHDRLYDEE*
PyouOBP8	MEATSYVFVIVSVITLTQAHLLGEPELKECKAQFPIEKENIINLMMRGSLLDEKNENARCFLQCYMQNAEKMLDSSGKFDVAMAKQNLAQTGKPMFGPPGTPTPAQSVIDAAIDQCSSMSGDGKCMTNYKIWTCLHKKLHI*
PyouOBP9	METMRCILAILSTALLVQAGPPDLPNMKEITECRSTFPIDDSNMMNMLSKGVLLDESNENARCFVQCCMEKAEKVLNATGTYDVALAKKNTATNAKCLFGPPGTPIPAQNIIDVAIDECAKTSGTGKCMTNYKIWICLYKKFH*
PyouOBP10	MDRRFALLAYLAIFVGIAAGQSSCNTRSLRAIETCCPNLPKILKNESFVACREVYQTTQEQYAAAENKTNANGTQPSRRGGGFCIMQCVLEKQQLLGSDGGPDFKKIEDSFKAIAKSNEWIGVIENSCSTCKKELEVLRTVPTTAPPEGVRKCKVDSAFFSACVRRNLATHCPNYPTDAACQENLRLLSECNVVELAKSARRGKGARRTSAKQSNQGAKGSQANQGTKGSQANQETNKTRDAVKKTRSRKLN*
PyouCSP1	MKTIAVFAMLCLVGVFAAPQGLYSIKYDNINLDHVLKSDRLLYLYVKCLLDQGICSPDANELKQNLPDALHTMCTRCSETQKTGSYKVISYLIKNRPQWWTPLESKYDPTGSYLAKHPELSV*
PyouCSP2	MHKIQIVLFISIAALALVFAAPQSGGNRKYTDKYDHIDVDSILKNDRILTSYVKCMLDLGPCTAEGRQLKTDLPDALETDCAKCSPSQKMIVRKASRHLSVHRPADWKKLTDKYDPQATYKQQFEKFLKSDS*
PyouCSP3	MQTSVVLFSALAFLLTVAVALPADEKYTNKYDSVNLDEILASERLLNNYFKCLMDRGRCTPDASELKRHLPDALETDCSKCTEKQKEGTKKVIDHLRLKKPDLWKELQGKYDPKNIYITKYPELAR*
PyouCSP4	MRTLYVFALICALAAVAAAETYTTKWDGIDLDQILKSDRLLQNYFKCLMERGSCTPDGSDLKRILPDALDNDCNKCSDVQKDGSTKVIRHLRKNKPDWWSELQAKYDPNGVYIARHPEF*
PyouCSP5	MQTVLVFLSCACFVVLALPQKEEDSTYTTKWDGIDLDQILVSDRLLKNYHNCLMDRGSCTPDVSELKRNLPDALKTDCSKCSAKQKEGSDKVIRFLIKNKADAWKELQAKYDPEGTYIAKNPQLMMMAMDQK*
PyouCSP6	MQKSIVAMSMAATLLACAMLVLAAEDATTEAAATKAAKVAPDPAEPTGVAPSSISDSALQNAIKDRRYLMHQIKCTLGEGPCDSVGRKLKALAPLVMKNICYQCTPTEKRQIQMVASHIQRTFPKEWSKIVRQYGST*
PyouCSP7	MVECLSAMVLVSAAAVSSLFLATAAFFRGFTDPTPVRRSTQTPRPFKASTERPTAALGLRLHNVVDPLDEEASSQTLSSHSSSDSPTFGSTSHHHDSSLFPARFDNIDLERILSNRRLVRNYVGCMVNTKPCTAEGKEIRRALPDALLTECAKCSEHMKHNFIRAVQVLQREYPHEWSLLTRHFDPDGGYRRRYKQYIEHTESEKLTNVSSTAASAA*
PyouCSP8	MTRVSILVTLAVLIVAVNAAPPAEKYTNKFDNVDLDRILSNGRILTNYIKCLMNEGPCTSEGRELKRTLPDALNSDCSKCNEQQKAAAEKVIKFLMKNRPNDWRRLETKYDPSGAYRKRFESARAAGTV*
PyouCSP9	MHTLQVAVLLLAICSLNLAQVVNEAELRDQNLVRRRLDCVLDKAPCDNVGRMIKAALPEVLNRGCRKCTRTQKAGARRLMMFTQQNYPAEWAQIQAKYRG*
PyouCSP10	MSTTATAALHLALVLQISLVSPCIRLSPSIEAKIAGLARLVTTTAAPSTANLSSSASSEQNIVFQARVGDRGEENSVNIRSAVTKTTRSPTTSPFMYTNRYDFVAIEQVLTSPRLMRNFHECMMGRGPCTSEGSELKRIVPEALRSNCARCTEKQRVQAGKVLVYLLEHRPEWWKELLEKFDPDGRFRKQYEYEEDDEEERNSRINTAS*
PyouCSP11	MKAISALALLAAVVVAVAMPRAQDKYSDKYDNLNIEQILASDRLLNNYFNCLMERGPCTPDGSELKSVLPDALESGCSKCNPRQKDATEKVLRHLIEHKASQWEELQTKYDPSGVYRRRYQSLAQEKGVKV*
PyouCSP12	MFRRCILLVVFCGALALAARLPRDAEAAADPAPVADPAPVADPAPVADPAPVADPAPAADPAPEADPAPEAKSEPKEVKSESKSESKSDGKSDSGKTKTSIYTSRFDSIDLDQILSSDRLLNNYFKCLMETGRCTPDAAELRRLLPDALETECSKCTEKQKEGSEKVIEHMIRNKPEQWKQLQAKYDPQGKYKSKYEHIAEEKGIKV*
PyouCSP13	MKSTCFVVLVLACVALAQHPSGLPSSFEVASQHLDRIFADDELVHGYFECLMDRGPCTPGGKDIKSILPDAFASDCNSCSEIQRSSVKKIIKFARSSKPDYLQEIEAKYDPEGKLRARIVAAKSSLGN*
PyouCSP14	MKLTLAVLVLSLAVVLAHEHAPSLDQILADEELQQKYFGCLVDKAPCTPGATKFKQILAATLTNDCAGCSAEDKASALKVIKFAQTNKPDLLKAVEQKYDPSGAYRARTAA*
PyouCSP15	MDCFVVVACLLLFTSASCKELEISTHRSVNNTNNQTSEESKSIDLESPSRLMNLDPDIILNDPDLVKKYFECLMDRRPCTSSGEHIKRLLPEAIATDCSRCNEDHKIAVHKVVRFLVEKRPALWRQLERKYSKYRRH*
PyouOR1	MKRCCCDVINLTLFAFITEELKFLQGCINEALETKNNPGIKTSYVMNLELKAKKNSADFDSWLYFQYKISKLSNDVHKLTSPCIVVIIVCNTFNLCTAAFGITKVLDHGPMLAASGTLCSLTIIQTVLYCHAGDRVKEEGIRLSEAVCRSPWMHAHPTLVGGLNLVALDCGRSFVVRGGAFFTLSLEFFATIMGVVLSYFIVLKQMK*
PyouOR2	MCFMTFTVVKQHYLELTTINVVSMLLFGSTSLFQLFVYCYLGQRIREKIVKLQCETYRAPWLGATNDAQHTALMICSAATERSMQLPGAPFFALSLDFFASCSTLFKTIKSNQINIFGYGFRTIAVLNIIFGQFFNFSLFEVQKFSIKFCIIRIYTFVINVILLLFAITSSYCVIFNVTEFSKAAYFAAGFLGVIEFTLRIVFLSIKKHKIEHLFLNIQKLIKYSDFRLALFMILVLIFLFTSALIANFVAVKSEFNHSNYTSNFSTSKYFLNDISKQTVTLLSNGEVTGKSICFSTFIVYIAAFIGVGKVVVSDVMFYACYWLIIEELDLLARGLHGTITRCKILKDNEQLSSWLDFHHCVSRILREINDITTPVITVAVVFSTLQMCLVAFVIVKQY…
PyouOR3	MYEEFFTNTGTTNLTADERLVHVMMYGNKVSNYDHLNKVDLSNWLEFYKLLASLTEEVNVLESPIVVCFFITDVLSLSSLVYAAAMEKHLILKMIMISYGCYPALQIYLFCDAGQRIKNEGEAISEVACQGPWFRAKPDIVPSLNLIAIDSPRTFVARGGSFFILSFEFLASTFGIILTYLIVLLQFK*
PyouOR4	MDLSGWMSFYNLLSSLLDKINQISSPVVAVIFITKVSCICSIAYIVAQLKGSLISLILIGYSIYPIFQIYIYCQVGQRLKNEGAAVSEVACRGPWLRAHPYLVPILNLIALDSPRNFVAHVGAFFTLSFEFFASTVGAIITYLIVMLQFK*
PyouOR5	MFLIINGAQTIFKHFYFAYNRDAIANLLDLFDHNPIEDGPKSLQMLDIGMRLQSRKHTKRFGSVILLYNVASYFIAVLTPIASNAIKVYRCNYEGSELDDKCIGVHASFIYEFWWPTDPKALPTYFYLIIWQLFMVIVYISTNCTVDAFGCSLMLAAAERCSMLARSAPQALQPGPGGQITPNMKAWSKYHQHYLKLVANVNKVMGPLLLMIHTFAAFNIIVYLYFIIKFHDPKVVQVAISMLGAFIIQIFIYAIAGQKILNTSKDLTTATLSAASHLTDDGIQTGPALSCLQILSARCSGSMPETFNGMGIFVIGFDLFVKVMSASLTYLLVIIQLCNCTGRVSYNMKQNEH*
PyouOR6	MPQSESAEFNSLESVQRLETSEKLRYFSNIIFGFYAIISLVTLLLAMFGRQVYSVSECAGGAVCSSFSRSLIFNMWLPTELKSTPSAYYLLLAWQFATVVMTYSNIAVTDAFICAILRCISRRSGFLTKAANDALLPGPHNDFTPHFRAWVMYHQNYIRLVSRVNATLGPVLFVTIFLAAVNIISLCYLSVQTSTVKQAVVCIAVLIIVLVQLYFFSFSGQFIVDKSESLARGTLGAAQVAKGGLKDGSARSALLVLVTRLSGGTKPEEVTGLGYFSVSMEFFTKVLSASVSYLVVLLQFKPNSN*
PyouOR7	MLPVLVRHLLCVSFAFAGCRHCGRSAASSQRRVWQSAGHSTRSSLLLLTLLSSTELIVKSDKFNTVVEIITILLTFIEMCFRVFYFSTNKGRLETIIENYNIFPVSCSAFLRSEEIMKSRAIQRSRRVLLQFSGYVFMILLIYLCLPFLPEGPNLSDLGFPPSDITQSIVNPNRKRPLYLPMWTLRDIETLPLLQYHMLVIWQGFTFIVLVCVFCAGDCLLYTFIIYQVEAMRHLDRVSAGSPRSASILKSQGTSRTVQLQADLEYRVWVQQHQFVLNLCQDVSKFFSPIILMTFLVNGVVLCVLAYVLVKLRNVIGIICVLGHFSCIVIKLYVMALFGQQLKDQVVERGGWVLELVVCEEGSDVRVCGWGEVFVYQQYGELLHFCLRMNEDNANTYRI…
PyouOR8	MTHFNSSLAGRAYYHYIGTLKEIIPINVETSNNYFTGYIFTIVNLGVIVVTDVLFFSCYWIIVEEFKILSKSLGKYIGDEDKLQWWIQRHKKLSRLLRELNMITSPTITIMVILNTFQICFTAFTFVKILRDSTTTLNIISIFLIGFNSFLQLLMYCSFGHKLREQSSELQSASYHASWQGTSLETHLASIMICSASTERSLQLPGAPFFALTLDFFVSVIGAIFTYFIILIQVQ*
PyouORco	MKKSHTLADDLKPLLDTIRISGHFLPDYYDNEKDRNQIAVRWAYSTINIVLCTLHFIFIVINMVLNLGDTSALVGNSLTVLFFLPSITKPFVIPMSKPISTVIDNSTVGNFSLVEPTLTPLVEVSNFMFSSWYPWNPNSNTLFYFITYLYQVYFLVLSICQVNLLDTLFSSLLIYACEQLRHLKDGMTALMSMSAGENGIYPGESFIMSNQNNSDDINEDDVRNPFRRNDRIYPAIQNTRPRFSLTPEMLGFRTPAAAIETDQANDNNPEAVRQDMVVRSAIKYWVERHKHILKFVEAVGDVYGTALLLHMLTSTVTLTLLSYEATKISGFNLSAFVVVGYLCYTLAQVFLFCVFGNRLIEESISVMHSAYSCPWYNSSEEAKTFVQIVCQQCQRPMSV…
PyouGR1	MRGSNINLKDVDDTMSTTSSVTSESSEASGVYGASHALMWVSRTLGVLPAERQSHGGYQPNRNTRIYSALLYLTAMSLGGITIYFRCQAMVTILEDARDKGEGSSENVKLYFKLAYTLFAMLFCLLYAIFSRFAGDTFAGVFSALDSVDDSFRFTEHTAASKRSVRHLLFASLIIPLAGFDMYDLSHELVVTQAVTVAYFGLSMHLLALLSNVLVEQQFMSFCLALRERFEHLNLHLISLQPLVFPIQDTDLKYKNSDLSLTDQLFAIARSEFADVVKYNKHDTGVFRARGISPMSFAKPAWGADTTGSPVTPVASRNVDVPGPVTLKTRLALLRRVHDSLCDIMGQVNSMYGACLLASISFIFCGVLSLSYYVVTKALYPPPGGGSEVIITLVQAIVW…
PyouGR2	MNKILANDFLSARPIDEFVRSLQPFFSISRAVGVLPLHWDTEKRKFKVCPLLLWTSSTVLGIFLLAAWYFFITYSITLIQHGHQWSSKVFCDTVVILIFILLNDVSYTVTIWLINRNSRNLLGIFDSFTKVDDLLLNNANIDHDRVYWRSWAQVCFAFIPWAMTVSTAIFAYANQPTAIFNVPLYVLRLVVSFYEQQIVAWCLLAAERFLMINRSLAALASTTRQSCGLFVNLEGDDDKPEALTRHCRNVEMSTIHRLRSAHALMSQTLDRINSTYQASLLANLACLFFTLVTFSYFFTAWGFRHTKENTAETKQVLLSISAVLESVARTILLAWVGGIVAYQGQSTGRFVHRVHWYILKPDVSSEMQQFSLQVLHEKPAISVCGLFFLDLSLIFTMCG…
PyouGR3	MTLREHTSLHASLCPLLSLAQCFGILPVNGITEKAIYAYVVLLSMVVMALLSIIHMTRSLSSDTFSVLGGLGAATAGAIFYGNAVLATLLFLCLSKRWSSFMKYWSEVEFCMNYSIGYFTTDIIRLQGFPVHVLSSIVLLLAFVEHGLSIAINLKTTQSSDINWLARYTLHSHEFIFTTIDYTLLRGLFVFIISKVATFTWNFTDLFIMIMCQALTQRFREFNAFVLAHEGKVLRRSSWREIREQYVALASLTRLLNHNIAAIILLSFSNNIYFICLQLLNGISPPTAEVTLLQSVYFWGSFIFLVGRTGAVILHASNVHHVSRGALPAVFACPSIAYCEETARLQQHMCGEELAITGLGLFNVTRNFLLAVAGAIATYEVVLLQFNVAMTTSCAVVPS…
PyouGR4	MNEEQLWRVLRPWFAFKGQQRMVPLVNNGRWSGRPRAVLEEPTCLHTPPPSAIPRQLTKPKPKFMLRLIFWSSRIAAILPYKYDKEVEKLKLSKLSTVYSIITIISLFLQWCFMTEELHTYYVQEGNVLSGLEPIILTILNFSLMLLALVRSSQLHVIISILNNLDAELSPLGSGPCMWLCAIPSILSVVACTADIATSLEESLLFLDTLMYTPYYWCVIGASLVETQFNSASFALRYWFWILNQRLKTLRRRAPGAYLRLEALRLTHGRLHLAAAELETAFGPQLLLACTICFVGTVLNAYFGVNGYYDYDQGKLGSASYTMQNMQWIWALLYLTRVSVICFGTSQLTLEAARCSRLVHALNDIRLEDKLKEEISMFSMQVSSTKIEFTAFGILPLDF…
PyouGR5	MTLVSPLLPVFNVARCLGLLPYSELEGSGVKLKMKKSQLIHVIACLSENVLHILGNLQSPSISSDITDFLLKCFSIVLAITIVVFTRGSCELMTKYLRYLVKVDGALMSSPGNPRRGLVHVVLSGTIWTARAALTIWLFDMPRCDILLFPLWFVVLGAEQLTVVLCQELARRYRAINTALQSMRPPKKHTHEFGDKIRLEELRADKLLETKLAWLEPVKQDPSTTLTPARVECLREAHSSLADAFQELNNKLGVFLLIDLAYLFIMLLSTSISFLQHCIIQSTDHRGHTNSCVGYSVLAMDGLVRMAIITVSCGAVGEELQILGAQVRARRVAFWACGLFTVDRPLLFSICGAVTSYLFILSQLNKS*
PyouGR6	MAITELASKKSDSGCENISFYSSVRPLAVLSKFLGAFPVGNTLNNDGHKLRFTWYCLSHLWDVIVCIGVIISFINACLLLLNDPQYDDTSNNEDDTSVWLLFTCYFVAVRGVIQFITLHFYAQYFPKLFHMIEKYHQETGVTIIKKCKFHWFTKYLSLLWTFGILLLLELTSIYFFTQLCEAPLFVFVFLLAGLYVFANIWEQLPMNMFVLIIKYLIHRFDEISDEVRKLRENITKESGNDLERLRMQYGALIRIVAQVQKCYGMQLALNLFFLLLDTVLQLFFFFVFASSHNIILLVLVLYYICITFVLLAVVNQLERTNDELLEEISSFELNSVSKEQQLQIQCFTLQIAAHPLKISACGFVTINNALICSLLAAIATYIVMLAQFMPYIKSQYINN…
PyouGR7	MTSMESTSTKRIETFYSKVRFLAVISKFCSSFPIGNTLKKDARKLSHSYFSLIYLYDIISVCFYMSLFLYKCVGLIVNADEKVTLAIWLTLTCYHVIFRGSIQFIVVHALAGRIPVLFSALEEYYQEIGVNIIKIKKRKNCCSRLINQVLSIIWTIVILIFIQVVSFFFFQQLDPTITIRDALPVATSYMLANVWKELPMIMFAKIAIQITKRFSEVRDEIKKLRIKTGYDWTEDLERLRLQHAALLRIVSIIQYCYGTQLVVNILFLVVEIVLQLFVFFIITESKNVALLGLAFYYFLMGLILLSIVDRMERTDHTILEEIAAFKVSSATTSQQLQIQLFTSQITARPVTFSASGYFSVNNALMCSVLGAVATYLVMMIQFGPYYNTEWKNGTHDTLK…
PyouGR8	MDQVEIVPTENREDTSTVNSFYKILRPLAVTSKICGSFPLKHVLKQDGREIKHSWLSPIQLWDILFCILVILLFMDSCAKMQSKLGEEEEQTRLLIWLTLTFFIVTIRCCALFIIVHIYAPRIPALLTAIEKYHQVTGTSIIQADKHPLLTQLFPLLRTLVILIILTMISFLFFDQIDGADVMFESWPITLPFLFANIWKELPMNVFAVMCRYLTIRFSEIRDETRRVRERAEKDAAGNIEQLRLQYTALLKILSHVEDCFGMQLAVNLFFLFLDTVLQFYVYFVITASETAMLLLLAVYYFFMAVMMLIIVQRMESMGPSILREITAFELCTANQGQQAQIQLFAMQLSVQPIKLSASNFFTINNSLICSLLGALATYIVMLVQFKPYISLHLGNFTL…
PyouGR9	MEVMDDTMSSPTTNLHKKETAYSTFKYLATFCKIFGAFPLTNTLNNDGKKMQHKWLHKIHMWDSILCVVIILIFIKCLCNTISQLESDTLEDIQKLGIATSYFIGGIRGIIQFTLIHVFAPKLPKLLTSLEEYHQDIEMPMNMFAKFCVYLTKRFNEIRDNLVIARYEKDTKDVSETIEMLRLQHAALACIVTQLEKCYGVQIAINIFFLLLEIVIQLYVFFVVTLCSNMMLVFLSLYYFTMAVIIIAITDRLQRTNYMIAEELSAFKLRSCSTDLHLQIQLFSSQLTSRPVIFSASGYFLVNNALVASILGSAATYLVVLIQFAPYLHDLLNNSNTTYKH*
PyouGR10	MAATENTSQQQVAPATDTLYSKLRVLALFSKILGAFPLCNTLKKDGRSLKFKWFDKGHIWDCMICGATMYIFIQSCVYLLEKTHTNENGTIVRMWLLLTCYIVSARALIQFTLVHIYAVRMPRLISELEEYHQIIGASILQPSKKRKYANILTMIWTIIILFTLQLASISFFSQLSSGGIFYDTWPVYISFMFANLWKELPLNLFALICMYMTARFHEIRNEIRKARQDGPERLGETLKSLRLKHAALARITSTLQRCYGTQLAVNLLFLLLDTVLQLFVYFSVTATENVYLLVLAAYYFISSVVLFAIVDRLERTGEILADELIAFDAEMESNKVVFSEIQLFIAQLTVRPIKVSASGFYIVNNTLVVSMIGSVATYLVVVIQFAPYFQAIANNTGLL*
PyouGR11	MNLQLLKFSSWLLGIAPFASPARRVYSLLLFTVISASSFNVLRLAGDATSSLHGATICNRDINLSVGILFDVIARSARVISYDKFQNLYRNLTSVRNKLLSGYISQSKRPVSFIAIFTFVRIFITLYRLFIIDEKSGGIVTLLSIPYHLKFIFNILMELQLFTLCSDLEQSFEAVNKRLLQLRKNSPRNALTPSGRVLVDKWWLPLSTQFELVRQTHAILCDMVNQVNNLFGTRLLVDITAQLIALMLRLKLIVSWSFDALNTATEPPSAMASRVQLNSAVSALLLCPIHIGTVFAVVFFCASTKHKTEQTVAEIHTILNRSLERESREELQMFTMQLMQRRIQFTAAGVFLLDFSLLYSFMGVLTTYLVILVQFGASLPRFSIENTFCESSCQKSCTI…
PyouGR12	MTLTVCDSCEQKPRDTFYCNIKWLAIISKAFSTLPLQNVCKDDGREIKHSYFSWVYLYDLIAASIFFITFVLQCAHLLKAISAPTEDDVTLCIWLTLTCYIVTIRGIVQCLVVHGMANRFPALFKELEAYYQGIGDNIIKIKKRRRCLKIFFNIIWTVIILAILQSFTLFFFRQLNPNLSAIDVLGVTNSYMFANIWKELPMNMLLKIVIQIIKRFNEIKEELKKTREKVADKDSAKDLERLRLQHAALIRVITLLQNCYGLQLAVNFFFLVIEIVLQLFVFFIITRSSNVSLLGLAFYYLLMGCILLAIVNRMEQKDQELLEEIAAFEVCASTYDQQLQIQLFTAQITAKPIKFSAAGFFNVNNAFLCALLGGVATYLVMMVQFSPYISDQLGNQTTV…
PyouGR13	MDIDFDPLCIEEEKYEATEQDLQSTVKTEFVELIENEVEKPEIKFENDEENEDPLAVEPGSSSISATGSLIEPRLCYVLLDRINVDDYICPDSPDSFVSAEYEDDVDDFDYFPLDEEEQEYEVETRGAPPHNPDGTRIWEVPFKSEEAESEEMSETEETETSKQKTKKKTKKFKIPRPVYECDFCPKTYKNQQTLLKHEQIHPELEKLIYYLWQALADGIKIEDYEMKMWAINKTAKTLEKLRLLHLQLCELDKEICSVYESYHLLSIIVSLIDNIESVYYIILSVCNLTKEFSDKRVEMAIECISWAIVTYGRLLIITLVCERAKKECMRTGWSLQQLQYKFNDEIPNLREEIQIFRDQLPHTRLNFSIFSSIPLDLSLIYMKSGAVLSYMCVLIQFH…
PyouGR14	MSQWVSSQSLFIKLTESLRTGWSLQQLQYKCNDEMTSLREEIQIFRDQLLHASIHFSIFSSIPLDLSLLYMSLHTGWSLQQLQYKCSEKMYSLREEIQIFRDQLPHTLLHYSIFSSIPLDLSLISMMLAVVVSYMCVLIQFHTIQRAVPCLQNVEVHWDKSGKILSEHALVTIFRTLQCLIEEEMIIFIWIQGQFFKAINDEIQKLRFRKASYARKRLEYLRLRHSELSSLCYEICSIYESHLLFSWMATFIDAVEDIYYILVASLNLSKSYEEQRMMVIVDCGSWFILVCVLRMLHVTSVCSQAINQSTRSKSELQQLQYMCGDDALREEIQIFRDQLPHTLLQFSIFSSLPLNLSLIYMIAGSAVNYVLVLVQFHTIQHPEPCPITNTTLVN*
PyouIR1	MVLPLLVFLLLPPQHSAISDQFNCDPTSGGEWQPECDLLDTEAIFAANDNETARFERAVEVIPGLRLPILDECSEYSPLTRMVSRVLDTYFHGCIPVFRYDRFLESSCGIKQLLSGALPGSFTHGRLSGTVNGVAQSPVPRDGPCAVPVLMIQHVEDVRSISRVGTSHAAATLLVTSSPLWRVEEFIERWDGRPYKLLIVASANRPRPVVSTQHLKIWFPQHVTIVARHEPPFSIHRPNETGNEWSGIEPILMDVIATRLNFTYALRIVPVKDGGSEIVREAVASSGADIGAGGIYVAQMTEGVAASYPYMQDCAVFMTRASTALPRHRAILGPFRLAVWLTLTAAYLLLTMASAAGPNNKKEEETAKGRIDAFWLVYGTFTNAFVVKSRVWSDRMSVR…
PyouIR2	MGLLTTSSLLYAVSVLVLTTQQTASTKITLLNENAGLRSLKLKELDLHGSPALGRLIFHLARASRRASRATSRCTAVLADSRYYSSVPSPRLARVSPVLLTYLSMTNTSYNITSQTLHALQEARHHGCQVIVILLHNGRELLRIIRKADRLRLLEARAHLIMPRDTRLFVPELHELWRRLVNVVFVRHRGRCFELSTVSFPASPDLEHPETWLPRPIDLWCDGWFKFGHPIFPDKTKNLKEGYLRVAYYPHMPSAVEINSEIKPALLGTSLHGVEIELVSLLSRAMNFRAALVQVHNASEGVIEALQTSRADVALGTLAHISHFLRRVDLSQPYASYCYTFLTPEALGDLSWYTLLLPFKPDLWHVTVVTFVVAWLALHAVARLQVERSVFTAPVPSLM…
PyouIR3	MLIAKGRRIDLLVTILVLVHAGLRPPNKTSPILFSTLPPQKVSRCILFILEESIGDDFYLMIKNLTSIQPILIFNNTFKNLIEGITLHCCFKFIILSNSNCSFLDVFGKKISTTRARGEAHFTFIVNGDQQCVVDFTLRDNLLNVTIINSSKSTEISEKTLHGKTLNVSVISYSPFIYFPENILDATKDVNLQGQMLSYLDGIEYRMLQYLSTKFNFTMNITLRQELELWGTVYSNGTATGSVGMIRDGLIDLAAGGFNLDLRYISSTDLTQPYRKTLVKFLSPFRESTPTWMSLVYPFKIDTWCAICAVVLAGALSLFAAQYAEDTHTDLSLSCLISLSVLTQQGDFSQQWLRGMKRPILLGLQVAMLLLSACYSGLLVSVLTFEPPAQQIDTPEQLA…
PyouIR4	MACLSGPVLYFVTSYPLSRKEKGQLGTCIWISIAIFLKQSYPLPTRSSNSHKARLLIILFSVSATYVIGDLYCANLTSLLARPGKEPPIRTLSELERAVSTRRYDLVVEQRSSALDFLRNGTGEARRLWNHMKNHQKHAFVPSVERGVALVRGKHGLALLAGRETLYFETLRFGLHHFHLSDPLYTRYSAIALQQGCPYLGTINSIVIRLFEAGVLDRMTSLEYSRLGHASEQAEVEQRQEENTLAIEEQQTLKPLSVKMLQGAFIILLTGYVITGLVLVFEIIFFKKCAFQRPHAAKDRRFSKRRLKRQIWRTRKGIHDVFVQAIKIEHEEK*
PyouIR5	MWWFFSLIIISSYTANLVAFLTVELKDSPIKSVEDLGRQTKIKYGMYSGGSTTTFFRDATSATYRRMLTFMDSTRPSVYTGSNSEGVERVLREKGNYAFLMESISIQYVIERHCELAQVGGLLDKKTYGIAVQQNSSYLPAISSAILRLRERGILNVLKTRWWKQKRGGGLCSDYGKSSSANELGLAHLGGVFLLFLSGVCVALITAAVEYRAKPKTKVYPSALHLLCLFTNMFTNKCYVLDFLESLIVKLNFRLITFFFLSCMKIKRQQNLMLNVNVCTLVC*
PyouIR6	MSKWILFLFFSFSVIYCQDEKEVVNEFRPDTWKTFYEFLREQNVHHPFRKIVLVYSVKYTKSDSREETRQVMASTLAALTNIEQEMAKRFSKDGISVSSIQLPPSRSVNVVKMLRLKENTPQPPFAVALLSPDRYHASFIKEVAESGALNGKKISWFVMSFNPTLNAQILTADLGLRPDSSIIAVNLANTDISYTTQRWNGYQLEAMSPVGQQQGFGVNLELTDYKLSIAVFQDPPFVYLDEDGIIKGWFIDIWKDIESRLKFKTTYYFPTRAGANQGSLIRRASAELREGRADVVLGPFVLTEGEMDECDFTLPVTTVRYRFYVQRSETQTSESQFINPFATMLWYATWGTLAVTAVAMSVVYWIGRYFGIEEGAAPLYNFHESSLLIYGTLLQQGPE…
PyouIR7	MVYSVVYSKNSDDTREETRQVRATTESALTEIMQQMSKSFSQDGISVSSIRLPPARGLNVVSMLRLKETAPQPPISVALFSPDGYHASFIREVAESGALNGRRISWIVMSFNQTWNSQILTSDLGLRPDSTVIAINLATTGSSHTTQRWNGHQLESAIQGLEAPGGISLELTDYKLSIAVFQDPPFVYSDEDKNVKGWFVDIWKDIEARLKFTTTFYFPEGQGKAVAAQGSLFRRAAEELREGRADVVLGPFVLTEKEMDECDFSIPVTTIRYRFYVQRAETQSSESQFIKPFSMRLWYATWGTIACTATLMASTYLIGRYAGIESDGAPIYNIRESVLIIFGSLLQQGPDFSPNGLGGRIILWGSYAFGLVVYTAYAAALISSLTIRIVDPPFTTLDT…
PyouIR8	MQILTAVVFLQLGFIKGQYGLVNLKGRHLSVTAFQNLPYVVKDGDTWNGVEMRVIQELGEALNFSWTAHEPRDGSLWGEKLNNGHWTGLKAQVSTPPIKTIEDFAKSNIKWGRMDTVVLSRLENSSSFELKEIAKKFQLENSEKQMEENILQGDYGILVHVLTDGYPSGAEYLSVEARSQLVALQECVASEHIGIGIRKGLPLARATSLILRRLQEAGLLQQWQANDVSKYGDHADYKGSASAENRHHHVPLTFGNLTGAFTLWSLGQVLSCIALCVEILFTRIIRNM*
PyouIR9	MGGSMWFFVIALAISASALPDIVRIGGLFNPEDELQEVAFRYAVDRINMDRVLLPKTTLVPIIERVASLDSFHTTKRVCNMTREGVAAIFGPQSRATAGMVQSVCDNKEIPHLETRWEPRSPPAGSCHINLYPHPQVLALALKALVRDMGWKTFTLIYQHDDALVRLQEVIKGHGPADPPITVRQLDEGNDYRPLLKQIQASSESHMILDVDTDKVLEILRQAKEVKMMEDYQSYLITSLDLHTVDLEEFKYGGTNITALRMIDPTSQEVHNAVHDWTYGEMRYGRVLQLTPQQVKTEVALMYDAVHLFARALHDLASSQRINIRPLSCESRDTWAHGYNLVNYMRVMETRGLSGAVRFDSSGLRSDFTLDVVEMSRQGLQRSAIWDPHTGINHTLSYG…
PyouIR10	MEKLLLKTIIPELPVFYVGVTETKCRKFLLAFEDIQQLQAIFRNGSLPREAKYLVFSSNENSEHLLRETIKTEFYLDVLLSTVSNISITSPVQLGIVVGNNGRVDLQGRKLSIVGVVNPPFAVFEPKKKIKLNGVEVRVVRELAETLNFTWNVHLPKDKQGRGQRNFTGHWTGLRGELTYGHADIGLATLYLSLEHYLSFQLSYQYTQFCLTFLVPAPKSLVSSGHWGALLRPLKLSSWLTFLLISAIHVIMLYIITKDPVNKCILETIRGAALVSSPQPSGPISQRLLFATWILGSFLVANLYNSELSAWMVAHVSETPLRSLQDLAKSKIMWGKTDTEMVFLLQQSPSVISRDLIAKFILESSEDDMERKVLRGNYAVFVHVLSDGYPSGAEFLSAN…
PyouIR11	MHLFSLETLEERNCILQLNTTALNTKNVWTSASYHSKPKKWIWCSSRSYITKPWGNKFQNDYNPTENCVVSNFAQDLELSQVSCRKKLPSVCEAELTFEQDYDEVVWLEEPECFTCSSDTYKNAFYKCCEMNMRLLSIDQSSEQLQCLSQFQSNKIEYYTWTSGFNLEPPSLWRWCNNNDNVSIDPKWWSRDNKTSSEGNKGKNCAMLNLATLKLTEENCNVSKIFTCELAVKETISSSQICNQFACFNDELTVTYAQANKMCCDIGGLLLSIQDEKKRGCLMALRQGQVDGLIWTSGTTQGGLNSWTWCSTLQWFSKDTPWQVLEPSDYLQVKHCAATEWKQNLKLQTQPCNNKYKFICEASEQNYLNAEKHWLIITHYNNTKILNKVLSPLRCLVDC…
PyouIR12	MRIFLLLLFFCFSYIHADRSGGIFRKGGGIFDPNTANNPMGSGRKLEAPHQLSIGLVVPQTAFSQREYTRAINNALNSFTKSRGPKLEFIKKYQFGHQQIRQIMMKLTPSPTAILNSLCKEFLSVNVSAILYLMNHEKYGRSTASAQYFLQLAGYLGIPVIAWNADNSGLERRASQSSLQLQLAPSLEHQTAAMLSILERYKWHQFSIVTSQIAGHDDFVQAVRERILALQDRFKFTILNAVLVTRPADLMELVNTESRVMLLYSTREEAQHILAAARDLKLTGENYVWVVTQSVIENRQTMTHFPVGMLGVHFDTSMSSLVTEITTAIKVYAYGVEDFVNDPKNSNLSLNTQLSCEGFGDSRWKVGDRFFRYLRNVSVEGDQGKPNVEFTADGVLKAA…
PyouIR13	MHKIIQKTNRINLLVSRQRTYNLQQNLTLQHISNLIQSHDSKILGAIFTEDQKDSSTELAFKYAVYRINKDKELLPKTTLVYDIQYVPKDDSFHASKKACQQVQGGVQAVFGPSEPLLGAHIHSICDALDIPHLEARLDLDPEYKEFSINLHPAQPLLNAAFQDVMAFLNWTRVAIVYEEDYGLIKLRELVRSEHEVDVYLRQVSPDTYRRVLKEIKAKEIYNLVVDTRPENMQHFLRGILQLQMNDYKYHYLFTTFDIETFDLEDFKYNFVNMTAFRMVDAEDVGVREILRDMERFQPLGHSILNKSRIIQAEPALMFDSVHVFAIGLQTLEQSHTLRLSNVSCEDELPWDGGLSLINYINSVEFKGLSGPIEFKEGRRIQFKLDLLKLKQHALVKVG…
PyouIR14	MLLFLRYLLIRAPTSKRFISAIFTEDQKDSSTELAFKYAVYRINKDKELLPNTTLVYDIQYVPKDDSFRTSKKACKQMEQGIQAIFGPSDPVLGAHIQSICEALDVPHLETRVDFEPSFKEFSINLHPSQEQMNQAFQDVMAFLNWTKVAVVYEEDYGLFKLQDLVKSPPAARTEMYIRQANPASYRQVLREIRQKEIYKLIVDTNPKHMYKFFSCERMQAVISGVALECSNVTSSTSLAIPFFSSLSLSQNFNSNVLMILQLQMNDYRYHYMFTTFDIETFDLEDFKYNSVNITAFRLVDVADQRVSETLAQMERFQPIGQNILNRSGIIQAEPALMFDSVHVFAKGLAALDQGHILRPANLSCELEQPWDDGLSLYNYINAASLHGLTGHIEFSEGR…
PyouIR15	MLRSLLAALLLLAMPGEAPAWTLHVAAYDVSGSSALAKLLARGVAAANREVLSGHNFSLAVLPLNMEPASNMSRNSVHLAVEQLCSAIESRRVLALLLVGATPAAISMALAAGAAGLPLLWARNSTHSVIHQSTSEMDVSLEPHATEVALALRALLRSAPWPAFSVVSGEGEMWSGVRAALTTSDLEVSSLPWMRSRRNRRRKDTPTPASVHLLRTGARPQDVGKTLSELRRVPRGLVVLLLDPPAARTVLEEASAMRMLGSHWVFMLVDAYNASLGTEWPPGLLTLKPRSAALTTKHATRGLMRLLARLVVHAENKGWLRYESNPSCWRSVSWRQAHFAANVVRWVRGEMNVVLGGRSRDPDVAPLAAEFDVVNLAKPPTAKKLGWRRVGYIRGSNVS…
PyouIR16	MSRSLLLLLCFVLCLPLAWQLAERNTIRIGGLYQPENEELMMGMRAAVEHVNSDRSILPRHTLAAQVERVPPRDSFHACSKVCELLKNGVAAIFGPQSEDTSEHVQSVCDTMEIPHVEIRWDRRQRRGACAVNLYPHPSALAKAYLDLVTAWEWKSFTVIYEDDDGLVRLNELLKLYDPKGYTVTVRQLEPGDNHRPLLRRIKNSEETNIVLDCSIERLPEVLKQAQQVGLMAAYHNYIITSLDMHTIDLEPYQYGGTNITGIRLVDPSDPDVRNAAREIADMSRNLTLTPEILRVETALMYDAVLLFARSLRWLDHSQRITIRPLNCDAEENWEHGYSLINFMKVSEMKGVTGVTRFDNQGFRSHLTLDIVELGIDGLTSVGSWNSTEGVNLTRVHQA…
PyouIR17	MKLNFQNMFYDYNSGLFHPADDRQEVAFRYAVDRINADRTILPRSRLSAQIERISPQDSFHASKRVCHLLRSGVAAIFGPQSPQTASHVQSICDTMEIPHLETRWDFRLRRESCLVNLYPHPRALSKAYVDLVRAWGWKSFTIIYENNEGLVRLQELLKAHGPSEFPIAVRQLGEGPDYRPLLKQIKNSAESHIVLDCSTERIYDVLKQAQQIGMMSDYHSYLITSLDLHTVDLEEFKYGGTNITAFRLVDPERPEVQKVMRDWAYGDTRYGRKPDGAQSSRIKENTTFVKTETALMYDAVHLFSKALHDLDSSQRIDIKPLSCDAVDTWPHGYSLINYMKVVEMRGLTGVIKFDNQGFRSSFVLDIVELGREGLKQIGTWNSTQGVNFTRTFGEAYTQ…
PyouIR18	MGVYGASLLCALLLTILLVGPTLGGSAKNPNYFNIGGVLSNNDSKQEFQKIVAHLNFNNEYVPRGTTYYATAIQMDSNPIRTALNVCKYLIAQRVYAVVVSHPLTGDLSPAAVSYTSGFYHIPVIGISSRDSAFSDKNIHVSFLRTVAPYSHQADVWVDLLKHLSYLKVVFIHSSDTDGRAVLGRFQTASQSLEDDVEVKVTVETVIEFEPGADNFNDQLQDLRAAQSRVYLLYAGRSDAEGFFRESAAFNMTDAGYVWIVTEQALDAENVPEGTLGLRLINATNEIDHIQDSIYVLASAIRDMNRTQNITEAPRDCDNSGSIWETGKMLFEYVRRQVLLNGMTGKVAFDDNGDRIFAEYDVVNVQEDQKQTSVGRYYFSNEHDRMSLRLDESSVMWPG…
PyouIR19	MREKLVLLIAILCTVQADKIPIGAIFEQGTDEVQAAFKFAMLQHNQNVTGRRFELQAYVDVINTADAFKLSRLICNQFSRGVFSMLGAVSPDSFDTLHSYSNTFQMPFVTPWFPEKVLAPSSGFLDHAISMRPDYHKAILDVIRYYGWRKIIYLYDSHDGLLRLQQIYQSMKPGNESIQVEAVKRLQNVSDAISFLHNIEELSRWSSKYVVLDCPTEMAKEIVVSHVRDITLGKRTYHYLLSGLIMDDRWESEVIEYGAVNITGFRIVDTSRKYVREFLDGWKKLEPAVVSPGGGSSNRETISDIRYIKAQAALMYDAVFVLVEAFNKMLRKKPDLFRGNFRRGQIFNNGSRGLDCNTSKGWVTPWEHGDKISRFLRKVELEGLTGEIRFNDDGRRTNY…
PyouIR8a	MITVYIREWNLKKKYDQVACVHSTSYESVLNDLTSPCVMLRRSASTKQKLPIHPSKALTPVPSVETQSLSARFLLVTDSYQVSLPAEFEKGLYEYDTYSFKAIFVNRNSPETETETYRNFCREVSVGVTLVVDATASGWPRAKLTADAIGIPYFRAESSIAPFARAAAAYALRLNATDAALVFQNEAELEQGLSALLGTTPLRITVHNRLNTVTAATLRETRPWPDMFILFADSSNIGTLLRAAINGGLVTQDQQWLLVLLNFPSANVGEWVEDLPVAVSELRPSLPEMCCPLQGASAGCVCANTSQVVQNFLSRLGEFLNDLVSSASDLNEPRKLVCNPTVTTGDDDASIAARRERFSQLMTQVLAQHLALRYDPDKILLGYRAVLDVSVIRSKKGGR…
PyouIR25a	MAEINIFITLPLFLLFCHVHCDQGVQTVNFLFVNDENNEVASRAVESALTYISRNPQLSVKVGRVDNVTMNVTDGQILLDALCGAYSESLTTGQPPHFILDTTLSGDSSETVKAFSISLALPTISASYGQEGDIRQWRDLDDEQQKYLIQIQPPGDLIPEAIKSYVLSQNLSNAGILFDDTFEMDHKFKSLLQNIPCRHVITNIANNVRDQLEKLREVEITNYFILGRLSTIKTVLNAANTGQFFNRKYAWHALTQDSGPLRCACSNATILFMRPIPDVKLAQRLALLKVQYGLPDDREITAAFYFDMAMRGILAIKEPGSYARMEVGRNGRSYLAFSLRLEKVVVVSGRTQEAEDLGSWPAGLESSLIIREPRSLSNLTSITVYRIVTSIKAPFVMHI…
PyouIR76b	MEKNWNGVNDLQGKIIRISTIENMPMSGIEEHADGHYTGHGVAFEVVRLLQEIFNFTYKVIPPRKQSLNPFDILESGEVDMIAAMLPVEETKNLTKISFSSALAAANWVLLMNRPEESASGTGILAPFDANVWFVTLAAVTLIGPLMYAMMLLRRSVCPKYASKSPHHVLSLSSCMWFAYSAIMKQGSTLVPANDLTRLLFATWWIFITILTSFYTANLTAFLTLSRFTLPIEDVRNLAEGSFQWVGRSGGALEHAITNEEDLSYLRESIESREGRISDMSDEEILDLVMSGYIYLGELIEIQRLVFRHYIQKTQEGMDHKDRCAFVFSNKPFMIRPLAFAFPANSTLPKLFNPVLRSMVEGGVISHSLQLYLPSREICPLNLGNGERQLRNSDLLATY…
PyouIR93a	MYARSDEDCPRLPLDEGITVPLVSRGMELSQIFSDLRAAQEISWPNMLFIYDATIPPKRRESIIKALTEPQPKVRFTTPRLNLLDLGYFSSKEKDLIIKMIQEYKGLNRISNFIVVCSRENVYTMMEAAKSLALVHPMSQWMYTISESEYYIATNDSSLVSLLHEGDNVALLINSTRHTSDANSCAEGGILCYSQELLRALVAALASGAVTEQSMLSRVSDDEWEVETLNPQTRRQVLLDHIKVGIRRELDISGDESSSRSSRTDKETGDIIRTRREALLTHMKEGISHQLERTCDGCVAWRLRSAITWGMKGPAGMSGLDNATILDVGVWRPGAGVIMEHPLFPHITQGFRGKQLTVVSCHAPPWHEISFNATGYMTHFTGFIFDVLDELGSRLNFTY…
PyouSNMP2	MCCTKIIIAAVLIGVGVVILSVGAGVGFGVFPGLVSSVIEEQVALKEGSEAWDMWVELPIPLRFKVYFMSVANPLEVTKGEKPIILERGPYIYKEFKKKEILDISEDKTEVTYMQHTTFEYDDELSGDLKVDDYIVLLNAAAMGGLLTADKDESGATLNIVLGALKPVFGEDSLFSNLTVDEWLFAGQKIKCTGHPPLSDPALFCAGLKSDLPDTIRPDPESEGDFLYSYFDIKLKPDGVYTINTGVKDASKLGTIVKWGHTEEDLSEILPFWAGPECNKILGTDAAIFPPGLTPETRVDIFSTDLCRSLYAVYEKDITYEGVPGLRYIASDDQLGTVHESPENYCYCDQASGCLQRGTLDLFPCMAAPIVLNFPHFYQAEEYTELVDGLRPNKELHET…
